# Supplementary material for: Di­aqua­bis­[N-(2-fluoro­benz­yl)-N-nitroso­hydroxy­laminato-κ2 O,O′]nickel(II)
Source: Acta Crystallogr Sect E Struct Rep Online. 2014 Feb 15;70(Pt 3):m98–9. doi: 10.1107/S1600536814002876 (PMC3998445; doi:10.1107/S1600536814002876)
Supplement: Supplementary file 1 [file e-70-00m98-sup1.cif]

##############################################################################
#                                                                            #
# This CIF contains the data in a paper accepted for publication in          #
# Acta Crystallographica Section E. It conforms to the requirements of       #
# Notes for Authors for Acta Crystallographica Section E, and has been       #
# peer reviewed under the auspices of the IUCr Commission on Journals.       #
#                                                                            #
# Full details of the Crystallographic Information File format               #
# are given in the paper "The Crystallographic Information File (CIF):       #
# a New Standard Archive File for Crystallography" by S. R. Hall, F. H.      #
# Allen and I. D. Brown [Acta Cryst. (1991), A47, 655-685].                  #
#                                                                            #
# The current version of the core CIF dictionary is obtainable from          #
# ftp://ftp.iucr.org/pub/cif_core.dic.                                       #
#                                                                            #
# Software is freely available for graphical display of the structure(s)     #
# in this CIF. For information consult the CIF software page                 #
# http://www.iucr.org/resources/cif/software.                                #
#                                                                            #
# This file may be used for bona fide research purposes within the           #
# scientific community so long as proper attribution is given to the journal # 
# article from which it was obtained.                                        #
#                                                                            #
##############################################################################
data_I
_audit_creation_method     SHELXL-97
_database_code_depnum_ccdc_archive     'CCDC 985943'
_chemical_name_systematic
;\
Diaquabis[<i>N</i>-(2-fluorobenzyl)-<i>N</i>-nitrosohydroxylaminato-\
\k^2^<i>O</i>,<i>O</i>']nickel(II)
;
_chemical_name_common     ?
_chemical_formula_moiety     'C14 H16 F2 N4 Ni O6'
_chemical_formula_sum     'C14 H16 F2 N4 Ni O6'
_chemical_formula_iupac     '[Ni (C7 H6 F N2 O2)2 (H2 O)2]'
_chemical_formula_weight     433.02
_chemical_melting_point     ?
_space_group_crystal_system     monoclinic
_space_group_name_H-M_alt     'P 21/c'
_space_group_name_Hall     '-P 2ybc'
loop_
    _space_group_symop_operation_xyz
    'x, y, z'
    '-x, y+1/2, -z+1/2'
    '-x, -y, -z'
    'x, -y-1/2, z-1/2'
_cell_length_a     15.411(3)
_cell_length_b     7.2350(10)
_cell_length_c     7.6040(10)
_cell_angle_alpha     90
_cell_angle_beta     91.65(3)
_cell_angle_gamma     90
_cell_volume     847.5(3)
_cell_formula_units_Z     2
_cell_measurement_reflns_used     24
_cell_measurement_theta_min     10.9
_cell_measurement_theta_max     12.5
_cell_measurement_temperature     293(2)
_exptl_crystal_description     'plate'
_exptl_crystal_colour     'green'
_exptl_crystal_size_max     0.75
_exptl_crystal_size_mid     0.20
_exptl_crystal_size_min     0.05
_exptl_crystal_density_diffrn     1.697
_exptl_crystal_density_meas     ?
_exptl_crystal_density_method     ?
_exptl_crystal_F_000     444
_exptl_absorpt_coefficient_mu     1.208
_exptl_absorpt_correction_type     refdelf
_exptl_absorpt_process_details     '(Walker & Stuart, 1983)'
_exptl_absorpt_correction_T_min     0.4270
_exptl_absorpt_correction_T_max     0.8090
_exptl_special_details     ?
_diffrn_ambient_temperature     293(2)
_diffrn_radiation_type     MoK\a
_diffrn_radiation_wavelength     0.71073
_diffrn_radiation_source     'fine-focus tube'
_diffrn_radiation_monochromator     \b-filter
_diffrn_measurement_device_type     'Enraf--Nonius CAD-4'
_diffrn_measurement_method     \w/2\q
_diffrn_detector_area_resol_mean     ?
_diffrn_reflns_number     1703
_diffrn_reflns_av_R_equivalents     0.0216
_diffrn_reflns_theta_min     2.644
_diffrn_reflns_theta_max     25.468
_diffrn_reflns_theta_full     25.242
_diffrn_measured_fraction_theta_max     0.999
_diffrn_measured_fraction_theta_full     0.999
_diffrn_reflns_limit_h_min     -18
_diffrn_reflns_limit_h_max     18
_diffrn_reflns_limit_k_min     0
_diffrn_reflns_limit_k_max     8
_diffrn_reflns_limit_l_min     0
_diffrn_reflns_limit_l_max     9
_diffrn_standards_number     3
_diffrn_standards_interval_count     ?
_diffrn_standards_interval_time     60
_diffrn_standards_decay_%     0.0
_refine_special_details
;
Refinement of <i>F</i>^2^ against ALL reflections. The weighted <i>R</i>-factor
<i>wR</i> and goodness of fit <i>S</i> are based on <i>F</i>^2^, conventional
<i>R</i>-factors <i>R</i> are based on <i>F</i>, with <i>F</i> set to zero for
negative <i>F</i>^2^. The threshold expression of <i>F</i>^2^ >
\s(<i>F</i>^2^) is used only for calculating <i>R</i>-factors(gt) <i>etc</i>.
and is not relevant to the choice of reflections for refinement.
<i>R</i>-factors based on <i>F</i>^2^ are statistically about twice as large
as those based on <i>F</i>, and <i>R</i>- factors based on ALL data will be
even larger.
;
_reflns_number_total     1571
_reflns_number_gt     1181
_reflns_threshold_expression     I>2\s(I)
_refine_ls_structure_factor_coef     Fsqd
_refine_ls_matrix_type     full
_refine_ls_R_factor_all     0.0675
_refine_ls_R_factor_gt     0.0222
_refine_ls_wR_factor_gt     0.0627
_refine_ls_wR_factor_ref     0.0661
_refine_ls_goodness_of_fit_ref     1.013
_refine_ls_restrained_S_all     1.014
_refine_ls_number_reflns     1571
_refine_ls_number_parameters     132
_refine_ls_number_restraints     2
_refine_ls_hydrogen_treatment     mixed
_refine_ls_weighting_scheme     calc
_refine_ls_weighting_details
                      'w=1/[\s^2^(Fo^2^)+(0.0471P)^2^] where P=(Fo^2^+2Fc^2^)/3'
_atom_sites_solution_hydrogens     difmap
_atom_sites_solution_primary     direct
_atom_sites_solution_secondary     difmap
_refine_ls_shift/su_max     0.000
_refine_ls_shift/su_mean     0.000
_refine_diff_density_max     0.308
_refine_diff_density_min     -0.319
_refine_ls_extinction_method     none
_refine_ls_extinction_coef     .
loop_
    _atom_type_symbol
    _atom_type_description
    _atom_type_scat_dispersion_real
    _atom_type_scat_dispersion_imag
    _atom_type_scat_source
    'C' 'C' 0.0033 0.0016
                         'International Tables Vol C Tables 4.2.6.8 and 6.1.1.4'
    'H' 'H' 0.0000 0.0000
                         'International Tables Vol C Tables 4.2.6.8 and 6.1.1.4'
    'N' 'N' 0.0061 0.0033
                         'International Tables Vol C Tables 4.2.6.8 and 6.1.1.4'
    'O' 'O' 0.0106 0.0060
                         'International Tables Vol C Tables 4.2.6.8 and 6.1.1.4'
    'F' 'F' 0.0171 0.0103
                         'International Tables Vol C Tables 4.2.6.8 and 6.1.1.4'
    'Ni' 'Ni' 0.3393 1.1124
                         'International Tables Vol C Tables 4.2.6.8 and 6.1.1.4'
_computing_data_collection     'CAD4/PC (Enraf--Nonius, 1993)'
_computing_cell_refinement     'CAD4/PC (Enraf--Nonius, 1993)'
_computing_data_reduction     'CAD4/PC (Enraf--Nonius, 1993)'
_computing_structure_solution     'SHELXS97 (Sheldrick, 2008)'
_computing_structure_refinement     'SHELXL97 (Sheldrick, 2008)'
_computing_molecular_graphics     'SHELXTL (Sheldrick, 2008)'
_computing_publication_material
                                 '<i>CIFTAB97</i> and SHELX97 (Sheldrick, 2008)'
loop_
    _atom_site_type_symbol
    _atom_site_label
    _atom_site_fract_x
    _atom_site_fract_y
    _atom_site_fract_z
    _atom_site_U_iso_or_equiv
    _atom_site_adp_type
    _atom_site_calc_flag
    _atom_site_occupancy
    _atom_site_symmetry_multiplicity
    _atom_site_disorder_assembly
    _atom_site_disorder_group
    Ni Ni1 0.5000 0.5000 0.5000 0.02414(12) Uani d 1 2 . .
    F F1 0.12983(10) 0.46369(18) 0.3199(2) 0.0610(4) Uani d 1 1 . .
    O O1 0.39701(8) 0.63578(16) 0.39297(15) 0.0292(3) Uani d 1 1 . .
    O O2 0.41642(8) 0.28946(16) 0.44659(16) 0.0312(3) Uani d 1 1 . .
    N N1 0.34766(9) 0.51068(19) 0.31185(19) 0.0278(3) Uani d 1 1 . .
    N N2 0.35419(10) 0.3370(2) 0.3362(2) 0.0317(3) Uani d 1 1 . .
    C C1 0.14337(13) 0.6479(3) 0.3049(3) 0.0386(4) Uani d 1 1 . .
    C C2 0.22021(12) 0.7072(3) 0.2360(2) 0.0329(4) Uani d 1 1 . .
    C C3 0.23158(14) 0.8967(3) 0.2205(3) 0.0406(5) Uani d 1 1 . .
    H H3 0.2824 0.9423 0.1738 0.049 Uiso calc 1 1 . .
    C C4 0.16858(17) 1.0184(3) 0.2733(3) 0.0519(6) Uani d 1 1 . .
    H H4 0.1773 1.1451 0.2629 0.062 Uiso calc 1 1 . .
    C C5 0.09283(16) 0.9527(3) 0.3412(3) 0.0531(6) Uani d 1 1 . .
    H H5 0.0504 1.0354 0.3760 0.064 Uiso calc 1 1 . .
    C C6 0.07923(13) 0.7649(3) 0.3581(3) 0.0477(5) Uani d 1 1 . .
    H H6 0.0282 0.7193 0.4041 0.057 Uiso calc 1 1 . .
    C C7 0.28684(13) 0.5742(3) 0.1721(2) 0.0369(4) Uani d 1 1 . .
    H H71 0.2575 0.4679 0.1206 0.044 Uiso calc 1 1 . .
    H H72 0.3194 0.6333 0.0805 0.044 Uiso calc 1 1 . .
    O O3 0.45896(10) 0.53062(17) 0.75889(18) 0.0371(3) Uani d 1 1 . .
    H H31 0.4344(17) 0.628(3) 0.790(4) 0.075(9) Uiso d 1 1 . .
    H H32 0.4418(15) 0.443(2) 0.821(3) 0.052(7) Uiso d 1 1 . .
loop_
    _atom_site_aniso_label
    _atom_site_aniso_U_11
    _atom_site_aniso_U_22
    _atom_site_aniso_U_33
    _atom_site_aniso_U_12
    _atom_site_aniso_U_13
    _atom_site_aniso_U_23
    Ni1 0.02426(18) 0.02405(17) 0.02409(17) 0.00166(12) 0.00050(11) 0.00039(11)
    F1 0.0577(8) 0.0447(7) 0.0812(10) -0.0079(6) 0.0135(7) -0.0001(6)
    O1 0.0292(6) 0.0261(5) 0.0321(6) 0.0014(5) -0.0027(5) -0.0010(5)
    O2 0.0330(7) 0.0271(6) 0.0335(6) -0.0003(5) -0.0004(5) 0.0022(5)
    N1 0.0243(7) 0.0317(7) 0.0274(7) 0.0030(6) -0.0003(6) -0.0027(6)
    N2 0.0304(8) 0.0317(8) 0.0331(7) 0.0006(6) 0.0021(6) -0.0030(6)
    C1 0.0366(11) 0.0405(10) 0.0382(10) 0.0008(8) -0.0049(8) -0.0023(8)
    C2 0.0286(9) 0.0419(10) 0.0279(9) 0.0051(7) -0.0059(7) -0.0005(7)
    C3 0.0381(11) 0.0441(11) 0.0394(10) 0.0001(8) -0.0046(9) 0.0047(8)
    C4 0.0595(14) 0.0403(11) 0.0553(13) 0.0083(10) -0.0067(11) 0.0006(9)
    C5 0.0494(13) 0.0590(14) 0.0504(13) 0.0228(11) -0.0050(10) -0.0083(10)
    C6 0.0317(11) 0.0679(15) 0.0434(11) 0.0052(10) 0.0013(9) -0.0062(10)
    C7 0.0351(10) 0.0484(10) 0.0269(9) 0.0077(9) -0.0029(8) -0.0001(8)
    O3 0.0518(8) 0.0300(7) 0.0303(6) 0.0022(6) 0.0127(6) 0.0008(5)
_geom_special_details
;
All e.s.d.'s (except the e.s.d. in the dihedral angle between two l.s. planes)
are estimated using the full covariance matrix. The cell e.s.d.'s are taken
into account individually in the estimation of e.s.d.'s in distances, angles
and torsion angles; correlations between e.s.d.'s in cell parameters are only
used when they are defined by crystal symmetry. An approximate (isotropic)
treatment of cell e.s.d.'s is used for estimating e.s.d.'s involving l.s.
planes.
;
loop_
    _geom_bond_atom_site_label_1
    _geom_bond_atom_site_label_2
    _geom_bond_site_symmetry_2
    _geom_bond_distance
    _geom_bond_publ_flag
    Ni1 O1 3_666 2.0179(13) ?
    Ni1 O1 . 2.0179(13) ?
    Ni1 O2 . 2.0283(12) ?
    Ni1 O2 3_666 2.0283(12) ?
    Ni1 O3 . 2.0967(14) ?
    Ni1 O3 3_666 2.0967(14) ?
    F1 C1 . 1.354(2) ?
    O1 N1 . 1.3233(19) ?
    O2 N2 . 1.302(2) ?
    N1 N2 . 1.274(2) ?
    N1 C7 . 1.470(2) ?
    C1 C6 . 1.371(3) ?
    C1 C2 . 1.377(3) ?
    C2 C3 . 1.388(3) ?
    C2 C7 . 1.498(3) ?
    C3 C4 . 1.379(3) ?
    C3 H3 . 0.9300 ?
    C4 C5 . 1.375(4) ?
    C4 H4 . 0.9300 ?
    C5 C6 . 1.381(3) ?
    C5 H5 . 0.9300 ?
    C6 H6 . 0.9300 ?
    C7 H71 . 0.9700 ?
    C7 H72 . 0.9700 ?
    O3 H31 . 0.838(10) ?
    O3 H32 . 0.837(10) ?
loop_
    _geom_angle_atom_site_label_1
    _geom_angle_atom_site_label_2
    _geom_angle_atom_site_label_3
    _geom_angle_site_symmetry_1
    _geom_angle_site_symmetry_3
    _geom_angle
    _geom_angle_publ_flag
    O1 Ni1 O1 3_666 . 180.0 ?
    O1 Ni1 O2 3_666 . 101.70(5) ?
    O1 Ni1 O2 . . 78.30(5) ?
    O1 Ni1 O2 3_666 3_666 78.30(5) ?
    O1 Ni1 O2 . 3_666 101.70(5) ?
    O2 Ni1 O2 . 3_666 180.0 ?
    O1 Ni1 O3 3_666 . 85.86(6) ?
    O1 Ni1 O3 . . 94.14(6) ?
    O2 Ni1 O3 . . 93.46(6) ?
    O2 Ni1 O3 3_666 . 86.54(6) ?
    O1 Ni1 O3 3_666 3_666 94.14(6) ?
    O1 Ni1 O3 . 3_666 85.86(6) ?
    O2 Ni1 O3 . 3_666 86.54(6) ?
    O2 Ni1 O3 3_666 3_666 93.46(6) ?
    O3 Ni1 O3 . 3_666 180.0 ?
    N1 O1 Ni1 . . 106.85(9) ?
    N2 O2 Ni1 . . 112.47(10) ?
    N2 N1 O1 . . 124.40(14) ?
    N2 N1 C7 . . 117.37(14) ?
    O1 N1 C7 . . 117.96(14) ?
    N1 N2 O2 . . 114.08(14) ?
    F1 C1 C6 . . 117.94(19) ?
    F1 C1 C2 . . 118.37(17) ?
    C6 C1 C2 . . 123.69(19) ?
    C1 C2 C3 . . 116.90(18) ?
    C1 C2 C7 . . 121.86(17) ?
    C3 C2 C7 . . 121.17(18) ?
    C4 C3 C2 . . 121.0(2) ?
    C4 C3 H3 . . 119.5 ?
    C2 C3 H3 . . 119.5 ?
    C5 C4 C3 . . 120.1(2) ?
    C5 C4 H4 . . 120.0 ?
    C3 C4 H4 . . 120.0 ?
    C4 C5 C6 . . 120.5(2) ?
    C4 C5 H5 . . 119.7 ?
    C6 C5 H5 . . 119.7 ?
    C1 C6 C5 . . 117.8(2) ?
    C1 C6 H6 . . 121.1 ?
    C5 C6 H6 . . 121.1 ?
    N1 C7 C2 . . 113.27(14) ?
    N1 C7 H71 . . 108.9 ?
    C2 C7 H71 . . 108.9 ?
    N1 C7 H72 . . 108.9 ?
    C2 C7 H72 . . 108.9 ?
    H71 C7 H72 . . 107.7 ?
    Ni1 O3 H31 . . 120(2) ?
    Ni1 O3 H32 . . 124.0(18) ?
    H31 O3 H32 . . 109(3) ?
loop_
    _geom_hbond_atom_site_label_D
    _geom_hbond_atom_site_label_H
    _geom_hbond_atom_site_label_A
    _geom_hbond_site_symmetry_A
    _geom_hbond_distance_DH
    _geom_hbond_distance_HA
    _geom_hbond_distance_DA
    _geom_hbond_angle_DHA
    O3 H31 O1 4_576 0.838(10) 1.972(12) 2.7987(18) 169(3)
    O3 H32 O2 4_566 0.837(10) 1.979(11) 2.8078(18) 170(2)
data_global
_journal_date_recd_electronic     2014-01-06
_journal_date_accepted     2014-02-08
_journal_name_full     'Acta Crystallographica, Section E'
_journal_year     2014
_journal_volume     70
_journal_issue      3
_journal_page_first     m98
_journal_page_last     m99
_journal_paper_category     QM
_journal_paper_doi     10.1107/S1600536814002876
_journal_coeditor_code     BV2230
_publ_contact_author_name     Kovalchukova
_publ_contact_author_address
;
Peoples' Friendship University of Russia,
6, Miklukho-Mallaya, 117198 Moscow, Russia
;
_publ_contact_author_email     okovalchukova@mail.ru
_publ_contact_author_fax     '+74996195912'
_publ_contact_author_phone     '+79161685829'
_publ_section_title
;\
Diaquabis[<i>N</i>-(2-fluorobenzyl)-<i>N</i>-nitrosohydroxylaminato-\
\k^2^<i>O</i>,<i>O</i>']nickel(II)
;
loop_
    _publ_author_name
    _publ_author_address
    'Kovalchukova, Olga'
;
Peoples' Friendship University of Russia,
6 Miklukho-Mallaya, 117198 Moscow, Russia
;
    'Bostanabad, Ali Sheikh'
;
Peoples' Friendship University of Russia,
6 Miklukho-Mallaya, 117198 Moscow, Russia
;
    'Stash, Adam'
;
Karpov Institute of Physical Chemistry,
10 Vorontsovo Pole, 105064 Moscow, Russia
;
    'Strashnova, Svetlana'
;
Peoples' Friendship University of Russia,
6 Miklukho-Mallaya, 117198 Moscow, Russia
;
    'Zyuzin, Igor'
;
The Institute of Problems of Chemical Physics
of the Russian Academy of Sciences (IPCP RAS),
Academician Semenov Avenue 1, Chernogolovka,
Moscow Region, 142432 Russian Federation
;
_publ_section_synopsis     .
