# Supplementary material for: Di­aqua­bis­[N-(2-fluoro­benz­yl)-N-nitroso­hydroxy­laminato-κ2 O,O′]nickel(II)
Source: Acta Crystallogr Sect E Struct Rep Online. 2014 Feb 15;70(Pt 3):m98–9. doi: 10.1107/S1600536814002876 (PMC3998445; doi:10.1107/S1600536814002876)
Supplement: Supplementary file 2 [file e-70-00m98-Isup2.hkl]

#
# h,k,l, Fc-squared, Fo-squared, sigma(Fo-squared), status flag
#
data_I
_shelx_title ' udn82 in P2(1)/c'
_shelx_refln_list_code          4
_shelx_F_calc_maximum      135.81
_exptl_crystal_F_000       444.00
_reflns_d_resolution_high  0.8264

loop_
 _space_group_symop_operation_xyz
 'x, y, z'
 '-x, y+1/2, -z+1/2'
 '-x, -y, -z'
 'x, -y-1/2, z-1/2'

_cell_length_a    15.4110
_cell_length_b     7.2350
_cell_length_c     7.6040
_cell_angle_alpha  90.000
_cell_angle_beta   91.650
_cell_angle_gamma  90.000

_shelx_F_squared_multiplier     1.000

loop_
 _refln_index_h
 _refln_index_k
 _refln_index_l
 _refln_F_squared_calc
 _refln_F_squared_meas
 _refln_F_squared_sigma
 _refln_observed_status
   2   0   0        809.42        831.37        33.41 o
   3   0   0       6350.89       6172.23       117.07 o
   4   0   0       1287.40       1340.54        44.23 o
   5   0   0       1362.83       1298.66        36.15 o
   6   0   0        187.17        154.18         8.08 o
   7   0   0       1059.13       1087.87        32.88 o
   8   0   0       2236.03       2223.08        48.22 o
   9   0   0        324.18        313.10         9.16 o
  10   0   0        337.71        325.58        20.42 o
  11   0   0       1126.45       1112.49        75.72 o
  12   0   0        721.23        703.13        53.80 o
  13   0   0        254.99        272.87        13.45 o
  14   0   0       1255.20       1214.69       124.04 o
  15   0   0        164.36        157.78        22.42 o
  16   0   0         34.17          0.00        32.75 o
  17   0   0          9.52         12.40         6.97 o
  18   0   0         76.67          0.00        32.62 o
   1   1   0       2232.75       2292.65        57.05 o
   2   1   0       2402.72       2346.96        58.42 o
   3   1   0        228.57        223.66        10.96 o
   4   1   0         99.61         98.00         5.98 o
   5   1   0        930.19        901.78        25.24 o
   6   1   0         24.71         30.53         2.39 o
   7   1   0        160.98        182.52         5.98 o
   8   1   0        107.49        126.03         3.52 o
   9   1   0         19.98         14.16         8.97 o
  10   1   0         52.66         48.37         2.82 o
  11   1   0        133.92        148.56         3.99 o
  12   1   0        493.33        500.15         8.45 o
  13   1   0          2.05          0.00        23.22 o
  14   1   0        198.07        202.33         4.23 o
  15   1   0          5.32          0.00        22.82 o
  16   1   0        155.77        160.68        10.46 o
  17   1   0         58.07         49.58        25.41 o
  18   1   0          3.88          0.00         1.99 o
   0   2   0       9551.78       9292.57       166.38 o
   1   2   0       1683.92       1574.19        39.99 o
   2   2   0       1275.97       1280.76        31.70 o
   3   2   0       5109.45       4963.33        85.59 o
   4   2   0       1134.88       1111.87        28.53 o
   5   2   0       7257.47       7184.75       101.01 o
   6   2   0       5219.27       5149.59        86.13 o
   7   2   0        399.91        320.86         7.04 o
   8   2   0       1925.99       1850.29        39.85 o
   9   2   0        446.51        445.89         9.16 o
  10   2   0         77.05         71.27         2.82 o
  11   2   0         56.39         48.37         2.82 o
  12   2   0         83.36         81.31         3.11 o
  13   2   0        521.28        524.29        11.96 o
  14   2   0         80.40         81.49         3.11 o
  15   2   0        237.74        245.58         4.54 o
  16   2   0        198.12        199.76         9.96 o
  17   2   0         86.99         95.74         3.52 o
  18   2   0        254.60        253.73         6.48 o
   1   3   0        454.17        495.93        11.98 o
   2   3   0       2626.49       2879.55        62.32 o
   3   3   0         87.17         92.16         3.52 o
   4   3   0        138.43        147.95         3.52 o
   5   3   0        417.82        433.01         9.49 o
   6   3   0         46.01         57.85         3.52 o
   7   3   0         72.11         68.34         2.82 o
   8   3   0        111.64        116.57         3.11 o
   9   3   0         77.25         75.45         5.25 o
  10   3   0          0.41          0.00        22.89 o
  11   3   0         10.97          0.00        24.70 o
  12   3   0          0.35          0.00        29.36 o
  13   3   0         26.08         21.92         3.11 o
  14   3   0          0.04          0.00        24.12 o
  15   3   0         10.55          0.00        24.64 o
  16   3   0         14.79          0.00        29.44 o
  17   3   0         34.01         28.74        14.94 o
   0   4   0       3280.28       3538.89        93.65 o
   1   4   0        638.96        611.35        22.92 o
   2   4   0       2330.98       2280.37        37.69 o
   3   4   0       2372.41       2317.80        45.33 o
   4   4   0        795.81        775.63        16.20 o
   5   4   0       2132.61       2188.92        82.20 o
   6   4   0       1012.94       1022.39        18.66 o
   7   4   0        799.16        788.44        15.45 o
   8   4   0        184.15        175.36         3.52 o
   9   4   0         85.44         84.87         3.99 o
  10   4   0        195.63        209.72         4.23 o
  11   4   0         85.05         89.94         4.98 o
  12   4   0        491.97        472.38         7.97 o
  13   4   0        533.07        519.63         8.45 o
  14   4   0        284.57        276.12         4.54 o
  15   4   0        185.37        178.08         9.96 o
  16   4   0        100.20        102.01         3.11 o
   1   5   0         14.42         11.99         6.48 o
   2   5   0        148.56        159.73         6.48 o
   3   5   0         54.45         54.96         2.99 o
   4   5   0        469.08        484.22         9.86 o
   5   5   0        231.57        233.14         4.93 o
   6   5   0          4.26          0.00        19.02 o
   7   5   0        140.38        140.51         3.52 o
   8   5   0        773.27        790.14        13.02 o
   9   5   0          0.51          0.00        25.36 o
  10   5   0        177.44        168.52         4.98 o
  11   5   0         16.41          0.00        21.41 o
  12   5   0        218.02        208.63         4.48 o
  13   5   0         13.74         15.03         7.97 o
  14   5   0         47.48         42.11        21.42 o
  15   5   0         29.08         28.29        15.44 o
   0   6   0       1447.57       1458.60        35.87 o
   1   6   0        980.41        954.41        17.93 o
   2   6   0        544.30        539.36        13.95 o
   3   6   0        456.76        459.75         8.08 o
   4   6   0          6.01          0.00        19.69 o
   5   6   0        209.34        202.27         3.52 o
   6   6   0       1229.01       1237.33        19.36 o
   7   6   0        411.17        404.58         6.66 o
   8   6   0        540.02        565.64        18.43 o
   9   6   0        157.00        158.47         3.52 o
  10   6   0         22.82          0.00        22.50 o
  11   6   0        136.63        132.35         3.11 o
  12   6   0        163.87        173.36         3.83 o
  13   6   0        316.32        322.12         4.54 o
   1   7   0         79.71         76.73         2.11 o
   2   7   0         17.71         13.90         7.47 o
   3   7   0          0.01          0.00        18.98 o
   4   7   0          0.39          0.00        20.35 o
   5   7   0         46.35         37.85        19.43 o
   6   7   0         21.26         19.34        10.46 o
   7   7   0         34.77         27.10        14.94 o
   8   7   0         27.46         25.49         2.11 o
   9   7   0          0.56          0.00        20.58 o
  10   7   0          5.17          0.00        22.74 o
  11   7   0          2.61          5.62         2.99 o
   0   8   0        291.59        277.97         5.98 o
   1   8   0        235.49        236.62         3.52 o
   2   8   0        193.75        209.40         5.98 o
   3   8   0        147.27        144.49         2.82 o
   4   8   0         60.81         64.30         2.82 o
   5   8   0         82.21         88.54         2.49 o
   6   8   0        203.04        198.97         6.48 o
   7   8   0        180.14        180.38         3.52 o
 -18   1   1         33.18         38.86         4.98 o
 -17   1   1        151.82        156.42         5.98 o
 -16   1   1        179.78        200.26         6.97 o
 -15   1   1        474.02        485.20        10.96 o
 -14   1   1       1495.61       1575.16        36.86 o
 -13   1   1        103.29        107.60         5.98 o
 -12   1   1        498.24        541.99        12.95 o
 -11   1   1       1646.00       1705.68        44.83 o
 -10   1   1         56.97         55.79         3.99 o
  -9   1   1       1978.97       1998.59        58.78 o
  -8   1   1        979.24        885.72        27.90 o
  -7   1   1        104.47         96.64         4.98 o
  -6   1   1       1665.99       1592.10        52.80 o
  -5   1   1       2052.50       2028.48        60.77 o
  -4   1   1        901.99        845.87        32.88 o
  -3   1   1       2185.86       2060.37        86.68 o
  -2   1   1       6586.91       6379.36       153.43 o
  -1   1   1      10961.08      11480.46       199.26 o
   0   1   1       6037.75       7135.56       150.44 o
   1   1   1       1679.75       1815.27        77.71 o
   2   1   1        422.90        391.55        19.93 o
   3   1   1       1616.82       1506.42        50.81 o
   4   1   1       2687.44       2473.83        90.66 o
   5   1   1       7182.60       6841.65       144.46 o
   6   1   1       2331.22       2134.09        57.79 o
   7   1   1       3328.98       3157.30        98.63 o
   8   1   1       4581.17       4665.71       118.56 o
   9   1   1        230.52        204.24         5.98 o
  10   1   1       1575.28       1532.32        39.85 o
  11   1   1       1190.87       1207.53        30.89 o
  12   1   1        620.07        630.66        15.94 o
  13   1   1       1505.32       1565.20        39.85 o
  14   1   1          6.44          0.00        31.88 o
  15   1   1          2.00          0.00        30.89 o
  16   1   1        232.65        254.06         5.98 o
  17   1   1         73.21         79.70         4.98 o
  18   1   1        237.92        260.04         6.97 o
 -18   2   1         26.49          0.00        42.84 o
 -17   2   1         66.24         69.74         4.98 o
 -16   2   1          9.91          0.00        39.85 o
 -15   2   1          1.95          0.00        36.86 o
 -14   2   1          0.77          0.00        37.86 o
 -13   2   1         53.09          0.00        56.79 o
 -12   2   1        178.21        176.35         5.98 o
 -11   2   1          5.85          0.00        53.80 o
 -10   2   1        134.26        133.51         4.98 o
  -9   2   1        386.97        427.42        13.95 o
  -8   2   1         24.40          0.00        20.92 o
  -7   2   1        140.75        160.41         4.98 o
  -6   2   1        376.45        418.45        13.95 o
  -5   2   1        157.96        173.36         5.98 o
  -4   2   1        297.18        355.68        14.94 o
  -3   2   1          1.26          0.00        46.83 o
  -2   2   1        184.07        221.18         9.96 o
  -1   2   1         15.01         13.95         2.99 o
   0   2   1         47.28         50.81         3.99 o
   1   2   1         99.15         88.67         3.99 o
   2   2   1        148.62        149.45         5.98 o
   3   2   1          2.08          0.00        21.92 o
   4   2   1         94.35         86.68         3.99 o
   5   2   1        160.62        176.35         4.98 o
   6   2   1         20.71         18.93         3.99 o
   7   2   1        700.58        740.26        22.92 o
   8   2   1        211.00        222.18         6.97 o
   9   2   1        608.19        617.71        17.93 o
  10   2   1        210.74        209.22         5.98 o
  11   2   1        172.81        183.32         4.98 o
  12   2   1         34.63         33.87         2.99 o
  13   2   1          2.66          0.00        33.87 o
  14   2   1          0.69          0.00        39.85 o
  15   2   1        132.81        129.52         4.98 o
  16   2   1         74.20         76.72         3.99 o
  17   2   1          0.10          0.00        31.88 o
 -17   3   1        345.07        351.70         7.97 o
 -16   3   1        352.95        365.65         7.97 o
 -15   3   1        174.65        188.30         5.98 o
 -14   3   1        611.95        594.80        12.95 o
 -13   3   1        238.11        234.13         5.98 o
 -12   3   1         87.53        101.62         4.98 o
 -11   3   1        252.18        243.10         5.98 o
 -10   3   1         83.59         74.72         3.99 o
  -9   3   1        386.66        353.69         7.97 o
  -8   3   1        987.24        981.36        24.91 o
  -7   3   1        803.57        816.97        25.90 o
  -6   3   1       2716.45       2648.19        62.77 o
  -5   3   1       2241.63       2257.63        57.79 o
  -4   3   1        327.10        281.96         9.96 o
  -3   3   1        517.25        534.02        16.94 o
  -2   3   1        328.18        330.77        11.96 o
  -1   3   1         11.62         28.89         2.99 o
   0   3   1        103.34         83.69         3.99 o
   1   3   1       1548.99       1565.20        45.83 o
   2   3   1       1642.24       1557.23        45.83 o
   3   3   1       4084.00       4084.86       104.61 o
   4   3   1       6487.47       6565.67       133.51 o
   5   3   1       4124.95       4134.68       105.61 o
   6   3   1       2049.67       2023.50        52.80 o
   7   3   1       2074.03       2090.26        52.80 o
   8   3   1        604.77        542.99        15.94 o
   9   3   1        247.86        248.08         6.97 o
  10   3   1        636.70        612.73        15.94 o
  11   3   1        421.06        398.52        10.96 o
  12   3   1        439.31        425.42         8.97 o
  13   3   1        405.04        412.47         8.97 o
  14   3   1        119.74        117.56         4.98 o
  15   3   1        292.99        289.93         5.98 o
  16   3   1        244.81        233.14         5.98 o
  17   3   1         70.19         78.71         3.99 o
 -16   4   1         15.07         10.96         2.99 o
 -15   4   1          0.92          0.00        34.87 o
 -14   4   1          2.70          0.00        53.80 o
 -13   4   1        100.57         92.66         3.99 o
 -12   4   1        123.34        121.55         4.98 o
 -11   4   1          7.73          0.00        33.87 o
 -10   4   1         30.53         32.88         2.99 o
  -9   4   1        307.13        310.85         8.97 o
  -8   4   1         97.46        100.63         3.99 o
  -7   4   1          5.87          0.00        27.90 o
  -6   4   1        349.81        359.67         8.97 o
  -5   4   1         53.31         42.84         2.99 o
  -4   4   1        104.87        104.61         3.99 o
  -3   4   1       1372.54       1553.24        44.83 o
  -2   4   1        529.92        552.95        16.94 o
  -1   4   1        141.08        162.40         4.98 o
   0   4   1        359.65        427.42        12.95 o
   1   4   1        237.49        251.07         6.97 o
   2   4   1        199.53        222.18         6.97 o
   3   4   1        728.55        807.01        26.90 o
   4   4   1         13.64         17.93         3.99 o
   5   4   1          0.56          0.00        22.92 o
   6   4   1          3.86          0.00        28.89 o
   7   4   1          7.62          0.00        31.88 o
   8   4   1         64.19         70.74         3.99 o
   9   4   1         74.69         81.70         3.99 o
  10   4   1         15.28         13.95         2.99 o
  11   4   1        362.53        357.67         8.97 o
  12   4   1         12.58          0.00        27.90 o
  13   4   1        159.07        138.49         4.98 o
  14   4   1         34.80         30.89         2.99 o
  15   4   1         41.49         39.85         2.99 o
  16   4   1         20.13          0.00        41.84 o
 -15   5   1        330.45        309.85         6.97 o
 -14   5   1        461.73        465.28         9.96 o
 -13   5   1        288.37        287.93         6.97 o
 -12   5   1        322.80        295.90         6.97 o
 -11   5   1        172.23        173.36         4.98 o
 -10   5   1          3.95          0.00        35.87 o
  -9   5   1        528.71        501.14        11.96 o
  -8   5   1        973.43        982.36        22.92 o
  -7   5   1         68.34         74.72         3.99 o
  -6   5   1         63.96         58.78         3.99 o
  -5   5   1        361.56        341.73         6.97 o
  -4   5   1        295.90        284.94         6.97 o
  -3   5   1        216.35        224.17         5.98 o
  -2   5   1       1086.85       1016.23        28.89 o
  -1   5   1       2266.48       2324.39        52.80 o
   0   5   1       1446.12       1467.56        41.84 o
   1   5   1        581.77        518.08        14.94 o
   2   5   1        645.57        566.90        13.95 o
   3   5   1        800.63        766.16        21.92 o
   4   5   1        498.91        508.12        11.96 o
   5   5   1        704.88        725.31        17.93 o
   6   5   1       1364.20       1356.97        33.87 o
   7   5   1        607.16        600.77        14.94 o
   8   5   1         14.06          0.00        24.91 o
   9   5   1        106.27        106.61         3.99 o
  10   5   1       1014.22        962.43        21.92 o
  11   5   1        540.42        520.07        11.96 o
  12   5   1        316.55        316.83         6.97 o
  13   5   1        624.73        597.79        11.96 o
  14   5   1        195.94        192.29         4.98 o
  15   5   1         26.21          0.00        28.89 o
 -13   6   1         37.77          0.00        33.87 o
 -12   6   1         41.48         46.83         3.99 o
 -11   6   1          2.68          0.00        32.88 o
 -10   6   1         28.08          0.00        30.89 o
  -9   6   1         47.51         50.81         2.99 o
  -8   6   1         87.95         93.65         3.99 o
  -7   6   1          6.35          0.00        48.82 o
  -6   6   1         48.86         48.82         2.99 o
  -5   6   1         32.00          0.00        32.88 o
  -4   6   1        545.94        529.04        11.96 o
  -3   6   1         52.62         51.81         2.99 o
  -2   6   1        168.69        160.41         4.98 o
  -1   6   1         63.19         66.75         2.99 o
   0   6   1        187.02        187.31         4.98 o
   1   6   1        208.93        206.24         4.98 o
   2   6   1        485.13        479.22        11.96 o
   3   6   1        558.81        550.96        13.95 o
   4   6   1         33.39         28.89         2.99 o
   5   6   1        124.11        121.55         3.99 o
   6   6   1         16.15          0.00        25.90 o
   7   6   1        531.93        549.96        10.96 o
   8   6   1         19.69         21.92         2.99 o
   9   6   1         18.12         16.94         3.99 o
  10   6   1          1.52          0.00         1.99 o
  11   6   1          6.95          0.00        26.90 o
  12   6   1         12.25         10.96         1.99 o
  13   6   1          3.05          0.00        32.88 o
 -11   7   1         24.41         20.92         3.99 o
 -10   7   1        172.29        183.32         4.98 o
  -9   7   1        377.05        394.54         7.97 o
  -8   7   1        454.98        452.32        10.96 o
  -7   7   1        260.13        263.03         5.98 o
  -6   7   1        172.10        176.35         4.98 o
  -5   7   1         83.69         86.68         3.99 o
  -4   7   1         38.25         39.85         2.99 o
  -3   7   1        466.31        435.39         9.96 o
  -2   7   1        347.00        356.68         6.97 o
  -1   7   1        343.99        337.75         6.97 o
   0   7   1        501.73        482.21         9.96 o
   1   7   1        203.72        228.15         4.98 o
   2   7   1         94.93         94.65         3.99 o
   3   7   1         14.34         14.94         2.99 o
   4   7   1        365.58        364.65         8.97 o
   5   7   1        747.37        733.28        15.94 o
   6   7   1        453.19        460.29         9.96 o
   7   7   1        510.31        506.12        10.96 o
   8   7   1        188.87        186.31         4.98 o
   9   7   1        108.05        108.60         3.99 o
  10   7   1        114.64        109.59         3.99 o
  -7   8   1          1.44          0.00        28.89 o
  -6   8   1          0.45          0.00        25.90 o
  -5   8   1         72.20         69.74         2.99 o
  -4   8   1         36.19          0.00        24.91 o
  -3   8   1         19.91          0.00        23.91 o
  -2   8   1         50.20         59.78         2.99 o
  -1   8   1         21.16          0.00        23.91 o
   0   8   1          6.89          0.00        23.91 o
   1   8   1          0.06          0.00        21.92 o
   2   8   1          3.35          0.00        21.92 o
   3   8   1          8.56          0.00        22.92 o
   4   8   1          1.86          0.00        21.92 o
   5   8   1         12.84          0.00        23.91 o
   6   8   1          3.80          0.00        44.83 o
   7   8   1         11.69          8.97         1.99 o
 -18   0   2          8.54          0.00        54.80 o
 -17   0   2        355.28        402.51         8.97 o
 -16   0   2        317.59        316.83         7.97 o
 -15   0   2        611.32        651.59        14.94 o
 -14   0   2        331.77        336.75         8.97 o
 -13   0   2       1412.12       1549.26        35.87 o
 -12   0   2       1480.56       1535.31        43.84 o
 -11   0   2        581.82        569.89        14.94 o
 -10   0   2       2756.39       2743.83        69.74 o
  -9   0   2       3448.23       3372.50        77.71 o
  -8   0   2        701.86        714.35        20.92 o
  -7   0   2          3.69          0.00        19.93 o
  -6   0   2          4.70          0.00        21.92 o
  -5   0   2        438.31        447.34        15.94 o
  -4   0   2       2706.26       2565.49        92.66 o
  -3   0   2      14089.07      14042.97       210.22 o
  -2   0   2       8161.08       8201.61       159.41 o
  -1   0   2      18445.57      19087.28       789.08 o
   0   0   2       7315.25       7495.23       149.45 o
   1   0   2          6.03          0.00        18.93 o
   2   0   2       7964.47       7965.49       151.44 o
   3   0   2      14277.66      13940.35       201.25 o
   4   0   2       1531.94       1391.84        46.83 o
   5   0   2       3308.16       2988.93        97.64 o
   6   0   2        588.00        584.83        19.93 o
   7   0   2       1721.09       1634.94        51.81 o
   8   0   2        303.54        288.93         8.97 o
   9   0   2       2435.69       2675.09        62.77 o
  10   0   2       3168.82       3263.91        70.74 o
  11   0   2       2021.39       2017.52        56.79 o
  12   0   2       1196.45       1242.40        31.88 o
  13   0   2        588.00        595.79        13.95 o
  14   0   2          2.94          0.00        33.87 o
  15   0   2         10.05          0.00        32.88 o
  16   0   2        828.82        860.81        17.93 o
  17   0   2        218.57        246.09         6.97 o
  18   0   2        155.40        179.34         5.98 o
 -18   1   2          1.30          0.00        42.84 o
 -17   1   2         48.71         57.79         4.98 o
 -16   1   2          4.46          0.00        42.84 o
 -15   1   2          3.97          0.00        59.78 o
 -14   1   2         82.02         83.69         4.98 o
 -13   1   2        260.16        271.00         6.97 o
 -12   1   2        179.60        185.31         5.98 o
 -11   1   2         10.41          0.00        42.84 o
 -10   1   2         18.38          0.00        36.86 o
  -9   1   2         18.44          0.00        48.82 o
  -8   1   2          0.76          0.00        15.94 o
  -7   1   2         11.69          0.00        19.93 o
  -6   1   2        132.83        150.44         4.98 o
  -5   1   2       1203.07       1306.16        46.83 o
  -4   1   2        227.14        248.08         9.96 o
  -3   1   2         73.37         70.74         3.99 o
  -2   1   2        395.50        391.55        16.94 o
  -1   1   2         36.75         44.83         3.99 o
   0   1   2          0.48          0.00        14.94 o
   1   1   2       3900.96       3970.29       108.60 o
   2   1   2        824.14        842.88        35.87 o
   3   1   2        116.37        116.57         4.98 o
   4   1   2       1308.38       1414.76        47.82 o
   5   1   2        521.23        573.87        19.93 o
   6   1   2        213.77        212.21         7.97 o
   7   1   2        201.35        209.22         5.98 o
   8   1   2          0.93          0.00        18.93 o
   9   1   2        416.76        429.41        11.96 o
  10   1   2        489.71        478.23        12.95 o
  11   1   2          1.29          0.00        31.88 o
  12   1   2         38.41         38.86         3.99 o
  13   1   2        103.30        109.59         3.99 o
  14   1   2         14.70          0.00        31.88 o
  15   1   2        301.92        303.87         6.97 o
  16   1   2          2.45          0.00        45.83 o
  17   1   2        105.17        100.63         4.98 o
 -17   2   2        243.06        268.01         6.97 o
 -16   2   2        292.63        308.86         7.97 o
 -15   2   2        152.91        164.39         5.98 o
 -14   2   2        518.88        532.03        12.95 o
 -13   2   2        155.75        164.39         5.98 o
 -12   2   2        264.85        279.96         6.97 o
 -11   2   2       1070.16       1062.06        26.90 o
 -10   2   2        667.03        690.44        16.94 o
  -9   2   2       2335.71       2213.80        61.77 o
  -8   2   2       2400.57       2305.46        61.77 o
  -7   2   2       3598.57       3617.60        76.72 o
  -6   2   2       1816.86       1656.86        51.81 o
  -5   2   2         41.35         32.88         2.99 o
  -4   2   2       3648.10       3615.60       108.60 o
  -3   2   2        755.28        663.54        23.91 o
  -2   2   2          9.01          0.00        23.91 o
  -1   2   2        357.54        324.80        11.96 o
   0   2   2        552.15        663.54        23.91 o
   1   2   2        240.68        246.09         8.97 o
   2   2   2       2287.01       2273.58        59.78 o
   3   2   2        558.09        553.95        18.93 o
   4   2   2       3280.78       3245.97        97.64 o
   5   2   2       2925.54       2660.14        62.77 o
   6   2   2        534.13        518.08        15.94 o
   7   2   2       2372.28       2246.68        56.79 o
   8   2   2        427.30        414.46        12.95 o
   9   2   2        220.08        194.28         5.98 o
  10   2   2       1566.26       1484.50        37.86 o
  11   2   2        696.59        701.40        17.93 o
  12   2   2        428.51        421.44         9.96 o
  13   2   2        175.88        156.42         4.98 o
  14   2   2        387.19        420.44         8.97 o
  15   2   2        464.58        466.27         9.96 o
  16   2   2        247.65        248.08         5.98 o
  17   2   2        485.05        507.12         9.96 o
 -17   3   2          1.61          0.00        38.86 o
 -16   3   2          8.99          0.00        37.86 o
 -15   3   2          5.55          0.00        55.79 o
 -14   3   2        128.14        129.52         4.98 o
 -13   3   2          0.71          0.00        33.87 o
 -12   3   2         26.53         24.91         4.98 o
 -11   3   2         30.61          0.00        36.86 o
 -10   3   2        196.36        187.31         5.98 o
  -9   3   2         86.36         73.73         3.99 o
  -8   3   2        120.32        130.52         4.98 o
  -7   3   2         92.78         91.66         3.99 o
  -6   3   2          2.02          0.00        14.94 o
  -5   3   2         96.75        102.62         3.99 o
  -4   3   2        448.08        487.19        14.94 o
  -3   3   2        189.69        194.28         6.97 o
  -2   3   2        321.81        383.58        11.96 o
  -1   3   2        418.22        502.14        16.94 o
   0   3   2         14.92          0.00        15.94 o
   1   3   2        513.54        536.01        16.94 o
   2   3   2         73.66         79.70         3.99 o
   3   3   2        125.10        143.47         4.98 o
   4   3   2          2.26          0.00        16.94 o
   5   3   2       1021.09       1063.06        30.89 o
   6   3   2        292.67        314.83         8.97 o
   7   3   2         37.66         43.84         2.99 o
   8   3   2         67.98         65.76         2.99 o
   9   3   2         93.55         84.69         3.99 o
  10   3   2          8.68          7.97         1.99 o
  11   3   2          7.05          0.00        25.90 o
  12   3   2         50.51         45.83         2.99 o
  13   3   2         12.85         11.96         1.99 o
  14   3   2          0.95          0.00        41.84 o
  15   3   2          0.33          0.00        29.89 o
  16   3   2          9.01          0.00        35.87 o
 -16   4   2        300.28        335.76         7.97 o
 -15   4   2        362.44        354.69         7.97 o
 -14   4   2        336.40        346.72         6.97 o
 -13   4   2        230.18        232.14         5.98 o
 -12   4   2        198.71        198.27         5.98 o
 -11   4   2        451.96        425.42         9.96 o
 -10   4   2        404.08        384.58         8.97 o
  -9   4   2        551.16        572.88        13.95 o
  -8   4   2       1353.15       1266.31        30.89 o
  -7   4   2        683.12        685.46        17.93 o
  -6   4   2        808.41        830.92        21.92 o
  -5   4   2        670.32        666.53        17.93 o
  -4   4   2        588.39        597.79        16.94 o
  -3   4   2        652.56        634.65        18.93 o
  -2   4   2         89.96         79.70         2.99 o
  -1   4   2       1273.55       1378.89        39.85 o
   0   4   2        263.78        233.14         6.97 o
   1   4   2        472.30        437.38        13.95 o
   2   4   2       1677.25       1585.13        44.83 o
   3   4   2        508.81        495.17        14.94 o
   4   4   2       2056.64       2146.05        51.81 o
   5   4   2        332.46        325.79         8.97 o
   6   4   2         68.40         60.77         2.99 o
   7   4   2        219.46        216.20         5.98 o
   8   4   2        204.92        194.28         5.98 o
   9   4   2        765.07        751.22        19.93 o
  10   4   2        655.41        636.64        14.94 o
  11   4   2       1051.37        950.48        21.92 o
  12   4   2        646.03        595.79        11.96 o
  13   4   2        270.61        248.08         5.98 o
  14   4   2        361.62        339.74         6.97 o
  15   4   2        128.66        129.52         4.98 o
 -14   5   2          4.72          0.00        33.87 o
 -13   5   2          9.61         12.95         1.99 o
 -12   5   2          4.36          0.00        31.88 o
 -11   5   2        147.54        116.57         4.98 o
 -10   5   2          0.31          0.00        31.88 o
  -9   5   2        130.87        128.52         4.98 o
  -8   5   2         22.41         27.90         2.99 o
  -7   5   2        632.64        622.69        13.95 o
  -6   5   2          0.10          0.00        27.90 o
  -5   5   2        489.66        484.21        11.96 o
  -4   5   2         20.05          0.00        27.90 o
  -3   5   2         20.88          0.00        24.91 o
  -2   5   2        601.99        602.77        15.94 o
  -1   5   2          0.06          0.00        23.91 o
   0   5   2         77.21         71.73         2.99 o
   1   5   2         52.23         50.81         2.99 o
   2   5   2        380.67        351.70         9.96 o
   3   5   2        233.96        228.15         5.98 o
   4   5   2         50.57         47.82         2.99 o
   5   5   2         18.20         18.93         3.99 o
   6   5   2         26.70         26.90         2.99 o
   7   5   2        381.75        399.52         7.97 o
   8   5   2        245.49        234.13         4.98 o
   9   5   2         51.43         46.83         2.99 o
  10   5   2        119.35        118.56         3.99 o
  11   5   2        225.86        217.20         4.98 o
  12   5   2         81.67         67.75         3.99 o
  13   5   2          0.02          0.00        29.89 o
  14   5   2          7.43         13.95         2.99 o
 -13   6   2         26.20         28.89         2.99 o
 -12   6   2         74.01         78.71         3.99 o
 -11   6   2        291.42        296.90         5.98 o
 -10   6   2        415.39        418.45         8.97 o
  -9   6   2        654.07        654.57        14.94 o
  -8   6   2        243.43        249.08         5.98 o
  -7   6   2        287.67        303.87         6.97 o
  -6   6   2         50.69         52.80         2.99 o
  -5   6   2         72.23         68.75         2.99 o
  -4   6   2        842.73        843.87        19.93 o
  -3   6   2        329.20        307.86         6.97 o
  -2   6   2        799.69        787.08        20.92 o
  -1   6   2        999.40       1029.19        23.91 o
   0   6   2        120.24        117.56         3.99 o
   1   6   2         24.42         22.92         1.99 o
   2   6   2         66.13         64.76         2.99 o
   3   6   2        282.75        278.97         6.97 o
   4   6   2        956.30        926.57        22.92 o
   5   6   2        900.13        876.75        19.93 o
   6   6   2         71.93         66.75         3.99 o
   7   6   2        285.48        276.97         5.98 o
   8   6   2        263.27        257.05         4.98 o
   9   6   2         94.84         99.63         3.99 o
  10   6   2        514.99        518.08        10.96 o
  11   6   2        256.74        254.06         4.98 o
  12   6   2        193.04        192.29         4.98 o
 -10   7   2         14.37          0.00        41.84 o
  -9   7   2          4.41          0.00        27.90 o
  -8   7   2          3.46          0.00        42.84 o
  -7   7   2         24.02         25.90         2.99 o
  -6   7   2          7.29          0.00        29.89 o
  -5   7   2         54.90         58.78         2.99 o
  -4   7   2         78.67         75.72         2.99 o
  -3   7   2         29.90         33.87         2.99 o
  -2   7   2         36.62         31.88         2.99 o
  -1   7   2          6.98          0.00        24.91 o
   0   7   2         31.75          0.00        24.91 o
   1   7   2          9.54          0.00        24.91 o
   2   7   2         62.55         62.77         2.99 o
   3   7   2         26.24         24.91         1.99 o
   4   7   2         15.40          0.00        25.90 o
   5   7   2         16.54          0.00        24.91 o
   6   7   2         18.09          0.00        33.87 o
   7   7   2          9.20          0.00        24.91 o
   8   7   2         24.93         29.89         2.99 o
   9   7   2          5.02          0.00        24.91 o
  10   7   2          2.22          0.00        27.90 o
  -6   8   2         68.78         79.70         2.99 o
  -5   8   2        129.32        136.49         3.99 o
  -4   8   2        199.59        190.29         4.98 o
  -3   8   2        180.76        182.32         4.98 o
  -2   8   2        258.11        247.08         4.98 o
  -1   8   2        248.69        244.10         4.98 o
   0   8   2        116.25        119.56         3.99 o
   1   8   2         69.73         71.73         2.99 o
   2   8   2         75.64         75.72         2.99 o
   3   8   2        111.22        117.56         3.99 o
   4   8   2        223.97        234.13         4.98 o
   5   8   2        208.75        194.28         4.98 o
   6   8   2        114.54        111.59         3.99 o
 -17   1   3        131.64        124.54         5.98 o
 -16   1   3        128.11        134.50         5.98 o
 -15   1   3        262.18        285.94         6.97 o
 -14   1   3         41.90         40.85         3.99 o
 -13   1   3        403.70        386.57         8.97 o
 -12   1   3        878.72        853.84        22.92 o
 -11   1   3        144.32        138.49         5.98 o
 -10   1   3       2570.68       2443.94        64.76 o
  -9   1   3       1475.63       1405.79        40.85 o
  -8   1   3          5.56          0.00        26.90 o
  -7   1   3       1025.03       1020.22        33.87 o
  -6   1   3        229.35        222.18         5.98 o
  -5   1   3       4392.83       4519.25       119.56 o
  -4   1   3      11878.14      12087.21       190.29 o
  -3   1   3       3272.32       3233.02       100.63 o
  -2   1   3       5111.20       5266.49       123.54 o
  -1   1   3       2989.21       2946.08        90.66 o
   0   1   3        399.40        373.62        12.95 o
   1   1   3        329.53        293.91         9.96 o
   2   1   3        975.69        916.60        29.89 o
   3   1   3       1019.56        917.60        29.89 o
   4   1   3       1313.04       1225.46        42.84 o
   5   1   3        550.90        572.88        18.93 o
   6   1   3        113.39        101.62         3.99 o
   7   1   3        356.67        345.72         9.96 o
   8   1   3        106.13        101.62         3.99 o
   9   1   3       1600.15       1628.96        48.82 o
  10   1   3       1310.55       1247.38        30.89 o
  11   1   3         72.42         62.77         3.99 o
  12   1   3        245.76        246.09         5.98 o
  13   1   3         22.36          0.00        36.86 o
  14   1   3        255.02        250.07         6.97 o
  15   1   3        686.47        673.50        15.94 o
  16   1   3        135.72        127.53         4.98 o
  17   1   3        353.03        359.67         6.97 o
 -17   2   3          3.59          0.00        40.85 o
 -16   2   3          5.66          6.97         3.99 o
 -15   2   3         44.19          0.00        42.84 o
 -14   2   3         70.09          0.00        41.84 o
 -13   2   3          0.20          0.00        36.86 o
 -12   2   3         65.17         58.78         3.99 o
 -11   2   3          0.09          0.00        59.78 o
 -10   2   3         19.63         22.92         4.98 o
  -9   2   3          0.05          0.00        33.87 o
  -8   2   3         36.82         39.85         3.99 o
  -7   2   3          2.26          0.00        27.90 o
  -6   2   3        259.77        251.07         6.97 o
  -5   2   3          0.18          0.00        13.95 o
  -4   2   3        667.80        729.30        21.92 o
  -3   2   3         38.52         41.84         2.99 o
  -2   2   3         59.20         63.76         3.99 o
  -1   2   3        108.67        121.55         3.99 o
   0   2   3        110.76        114.58         3.99 o
   1   2   3        490.69        514.10        16.94 o
   2   2   3         39.41         43.84         2.99 o
   3   2   3         59.88         71.73         3.99 o
   4   2   3        510.16        588.82        18.93 o
   5   2   3        126.22        137.49         4.98 o
   6   2   3          6.75          0.00        19.93 o
   7   2   3         48.97         57.79         3.99 o
   8   2   3        381.55        372.62         9.96 o
   9   2   3          6.51          0.00        28.89 o
  10   2   3        122.79        118.56         4.98 o
  11   2   3         21.13          0.00        31.88 o
  12   2   3        211.13        211.22         5.98 o
  13   2   3        161.00        161.40         4.98 o
  14   2   3        117.65        117.56         3.99 o
  15   2   3          0.68          0.00        35.87 o
  16   2   3         11.20          0.00        42.84 o
 -16   3   3         51.25          0.00        41.84 o
 -15   3   3        219.55        220.18         6.97 o
 -14   3   3         21.30          0.00        38.86 o
 -13   3   3         20.54          0.00        35.87 o
 -12   3   3        299.28        273.98         7.97 o
 -11   3   3        169.79        170.37         5.98 o
 -10   3   3        751.58        818.97        19.93 o
  -9   3   3       1617.50       1583.13        41.84 o
  -8   3   3       1495.50       1422.73        39.85 o
  -7   3   3       2454.97       2362.25        61.77 o
  -6   3   3       1896.40       1988.63        56.79 o
  -5   3   3       1081.96        996.31        28.89 o
  -4   3   3       1701.69       1744.54        51.81 o
  -3   3   3        323.26        338.74        10.96 o
  -2   3   3         64.86         61.77         3.99 o
  -1   3   3       1068.36       1140.77        34.87 o
   0   3   3       1596.17       1751.51        50.81 o
   1   3   3       1395.67       1330.07        43.84 o
   2   3   3       2971.97       3080.59        66.75 o
   3   3   3       2163.43       2145.05        56.79 o
   4   3   3        450.97        419.45        12.95 o
   5   3   3        419.41        402.51        10.96 o
   6   3   3        284.17        256.05         7.97 o
   7   3   3         79.95         75.72         3.99 o
   8   3   3        283.56        301.88         6.97 o
   9   3   3        474.40        488.19        11.96 o
  10   3   3        182.77        166.38         4.98 o
  11   3   3        224.78        225.17         5.98 o
  12   3   3        258.66        255.05         5.98 o
  13   3   3        257.00        252.07         5.98 o
  14   3   3        402.75        400.52         8.97 o
  15   3   3        259.49        251.07         6.97 o
  16   3   3        138.51        131.51         4.98 o
 -15   4   3          0.63          0.00         3.99 o
 -14   4   3          3.47          0.00        36.86 o
 -13   4   3          3.85          0.00        51.81 o
 -12   4   3         49.50         50.81         3.99 o
 -11   4   3          0.15          0.00        32.88 o
 -10   4   3          0.41          0.00        38.86 o
  -9   4   3         19.07          0.00        29.89 o
  -8   4   3        173.54        173.36         4.98 o
  -7   4   3         33.46          0.00        31.88 o
  -6   4   3        782.13        825.94        20.92 o
  -5   4   3         52.78         56.79         3.99 o
  -4   4   3          1.39          0.00        28.89 o
  -3   4   3          1.14          0.00        31.88 o
  -2   4   3        245.19        292.91         7.97 o
  -1   4   3          1.92          0.00        25.90 o
   0   4   3        417.92        466.27        12.95 o
   1   4   3        232.85        237.12         6.97 o
   2   4   3         80.21         91.66         3.99 o
   3   4   3        468.14        547.97        14.94 o
   4   4   3         65.49         69.74         3.99 o
   5   4   3          6.24          0.00        26.90 o
   6   4   3        108.51         98.63         3.99 o
   7   4   3         77.79         67.75         3.99 o
   8   4   3        243.73        231.14         5.98 o
   9   4   3        276.62        265.02         6.97 o
  10   4   3         26.04          0.00        28.89 o
  11   4   3        157.39        147.45         4.98 o
  12   4   3          0.76          0.00        30.89 o
  13   4   3         10.68          0.00        35.87 o
  14   4   3         29.45         36.86         2.99 o
  15   4   3          0.49          0.00        28.89 o
 -14   5   3         81.88         87.68         4.98 o
 -13   5   3         87.84         84.69         3.99 o
 -12   5   3        168.92        178.34         5.98 o
 -11   5   3        279.91        281.96         6.97 o
 -10   5   3        683.65        650.59        14.94 o
  -9   5   3        251.51        261.03         5.98 o
  -8   5   3         42.95         44.83         3.99 o
  -7   5   3        597.89        580.85        14.94 o
  -6   5   3        399.11        421.44         9.96 o
  -5   5   3        192.26        195.28         4.98 o
  -4   5   3       1177.10       1222.47        28.89 o
  -3   5   3       2087.13       2125.13        51.81 o
  -2   5   3        985.55       1053.10        28.89 o
  -1   5   3        315.15        309.85         9.96 o
   0   5   3        541.32        521.07        12.95 o
   1   5   3        756.82        741.25        20.92 o
   2   5   3        592.56        587.82        13.95 o
   3   5   3        469.15        478.23        11.96 o
   4   5   3        417.66        426.42         9.96 o
   5   5   3        104.25        106.61         3.99 o
   6   5   3         10.13          0.00        24.91 o
   7   5   3         70.81         75.72         3.99 o
   8   5   3        633.51        640.63        13.95 o
   9   5   3        475.06        462.29         9.96 o
  10   5   3        260.71        250.07         5.98 o
  11   5   3        571.32        553.95         9.96 o
  12   5   3        484.88        456.31         9.96 o
  13   5   3         16.04          0.00        28.89 o
 -12   6   3        116.25        120.55         5.98 o
 -11   6   3        140.60        132.51         4.98 o
 -10   6   3         52.67          0.00        32.88 o
  -9   6   3         26.26          0.00        31.88 o
  -8   6   3          2.41          0.00        28.89 o
  -7   6   3         15.53          0.00        31.88 o
  -6   6   3         13.12          0.00        35.87 o
  -5   6   3        253.15        252.07         5.98 o
  -4   6   3         41.88         39.85         2.99 o
  -3   6   3          1.13          0.00        24.91 o
  -2   6   3        390.08        388.56         8.97 o
  -1   6   3        136.23        135.50         3.99 o
   0   6   3        154.17        152.44         4.98 o
   1   6   3         12.31         10.96         1.99 o
   2   6   3         31.40         32.88         2.99 o
   3   6   3         52.24         52.80         3.99 o
   4   6   3         12.26         10.96         1.99 o
   5   6   3        193.12        194.28         4.98 o
   6   6   3        233.05        222.18         5.98 o
   7   6   3         96.98        102.62         3.99 o
   8   6   3          0.25          0.00        27.90 o
   9   6   3          0.25          0.00        24.91 o
  10   6   3         76.93         81.70         3.99 o
  11   6   3         13.75         14.94         2.99 o
  -9   7   3        124.51        125.53         4.98 o
  -8   7   3        153.79        165.39         4.98 o
  -7   7   3        114.73        123.54         3.99 o
  -6   7   3        144.16        139.48         4.98 o
  -5   7   3        229.59        236.13         4.98 o
  -4   7   3        581.97        565.90        11.96 o
  -3   7   3        376.59        390.55         7.97 o
  -2   7   3        232.23        228.15         5.98 o
  -1   7   3        178.46        178.34         3.99 o
   0   7   3          3.06          0.00        27.90 o
   1   7   3         55.19         58.78         2.99 o
   2   7   3        326.03        322.80         6.97 o
   3   7   3        495.34        494.17         9.96 o
   4   7   3        398.46        389.56         7.97 o
   5   7   3        164.26        171.37         4.98 o
   6   7   3        341.17        336.75         5.98 o
   7   7   3        164.77        164.39         3.99 o
   8   7   3         99.23        108.60         3.99 o
   9   7   3        148.80        150.44         3.99 o
  -4   8   3          0.34          0.00        32.88 o
  -3   8   3          4.88          0.00        23.91 o
  -2   8   3         24.44          0.00        25.90 o
  -1   8   3         41.16         33.87         2.99 o
   0   8   3         35.36         33.87         2.99 o
   1   8   3         66.68         62.77         2.99 o
   2   8   3         51.12         49.82         2.99 o
   3   8   3         13.74          0.00        23.91 o
   4   8   3          0.41          0.00        33.87 o
 -17   0   4         27.98          0.00        66.75 o
 -16   0   4        266.47        317.82         7.97 o
 -15   0   4        255.62        260.04         6.97 o
 -14   0   4        129.11        137.49         5.98 o
 -13   0   4        328.77        345.72         7.97 o
 -12   0   4        440.38        460.29        10.96 o
 -11   0   4       1295.27       1294.20        29.89 o
 -10   0   4         27.67          0.00        39.85 o
  -9   0   4        436.13        438.38        11.96 o
  -8   0   4         51.08         56.79         3.99 o
  -7   0   4        108.25        106.61         4.98 o
  -6   0   4        849.22        836.90        23.91 o
  -5   0   4       4258.99       4284.13       116.57 o
  -4   0   4       6887.47       7305.93       146.46 o
  -3   0   4       2082.77       1966.71        55.79 o
  -2   0   4       3262.22       3144.35        97.64 o
  -1   0   4        805.00        818.97        24.91 o
   0   0   4       1246.55       1248.37        43.84 o
   1   0   4       3769.73       3790.95       104.61 o
   2   0   4         31.26         43.84         2.99 o
   3   0   4       9261.61       9481.87       161.40 o
   4   0   4       2106.56       2148.04        55.79 o
   5   0   4        773.10        971.40        30.89 o
   6   0   4       2612.43       2539.59        60.77 o
   7   0   4       1466.85       1554.24        39.85 o
   8   0   4       1851.39       2064.35        56.79 o
   9   0   4       1107.29       1160.70        29.89 o
  10   0   4        204.02        212.21         5.98 o
  11   0   4        165.98        190.29         5.98 o
  12   0   4          9.24          0.00        32.88 o
  13   0   4         59.18         58.78         3.99 o
  14   0   4        244.33        249.08         5.98 o
  15   0   4        434.03        415.46         8.97 o
  16   0   4         43.12         57.79         3.99 o
 -16   1   4         29.98          0.00        42.84 o
 -15   1   4          2.62          0.00        42.84 o
 -14   1   4          0.31          0.00        59.78 o
 -13   1   4         61.87         48.82         4.98 o
 -12   1   4         57.34          0.00        39.85 o
 -11   1   4         14.64          0.00        49.82 o
 -10   1   4         54.75          0.00        38.86 o
  -9   1   4        303.21        304.87         7.97 o
  -8   1   4         23.52          0.00        34.87 o
  -7   1   4         26.82         28.89         2.99 o
  -6   1   4        136.13        151.44         4.98 o
  -5   1   4          4.19          0.00        15.94 o
  -4   1   4          0.49          0.00        21.92 o
  -3   1   4        171.52        186.31         5.98 o
  -2   1   4        247.86        251.07         6.97 o
  -1   1   4          7.77          0.00        17.93 o
   0   1   4          0.03          0.00        12.95 o
   1   1   4         17.21         18.93         3.99 o
   2   1   4        452.09        511.11        17.93 o
   3   1   4       1235.51       1313.13        43.84 o
   4   1   4        275.42        308.86         9.96 o
   5   1   4          2.93          0.00        20.92 o
   6   1   4         36.95         32.88         2.99 o
   7   1   4        441.04        469.26        12.95 o
   8   1   4        591.88        632.66        16.94 o
   9   1   4        177.29        183.32         4.98 o
  10   1   4        141.45        141.48         4.98 o
  11   1   4         29.72         34.87         2.99 o
  12   1   4        108.13        107.60         4.98 o
  13   1   4        109.58         95.65         3.99 o
  14   1   4         17.82          0.00        31.88 o
  15   1   4         21.10          0.00        34.87 o
  16   1   4         17.75          0.00        39.85 o
 -16   2   4         91.63        113.58         5.98 o
 -15   2   4         62.32         63.76         4.98 o
 -14   2   4         12.41          0.00        40.85 o
 -13   2   4         42.80         49.82         3.99 o
 -12   2   4        455.29        426.42         9.96 o
 -11   2   4        130.28        127.53         4.98 o
 -10   2   4        591.54        568.89        14.94 o
  -9   2   4        519.24        489.19        13.95 o
  -8   2   4        208.94        200.26         5.98 o
  -7   2   4       1002.95        990.33        28.89 o
  -6   2   4        886.11        925.57        24.91 o
  -5   2   4       1614.42       1732.58        42.84 o
  -4   2   4        217.76        193.28         5.98 o
  -3   2   4        135.23        141.48         4.98 o
  -2   2   4       2083.11       2212.80        55.79 o
  -1   2   4        510.51        515.09        14.94 o
   0   2   4       1947.42       1941.81        51.81 o
   1   2   4       3656.05       3516.97        98.63 o
   2   2   4       2341.25       2392.14        56.79 o
   3   2   4       3579.02       3484.09        97.64 o
   4   2   4       1687.06       1538.30        46.83 o
   5   2   4        528.63        486.20        14.94 o
   6   2   4       1213.97       1190.59        33.87 o
   7   2   4        576.71        535.02        11.96 o
   8   2   4        418.40        400.52        10.96 o
   9   2   4        666.84        629.67        16.94 o
  10   2   4          3.54          0.00        28.89 o
  11   2   4         22.21         23.91         4.98 o
  12   2   4        291.07        279.96         5.98 o
  13   2   4        239.54        240.11         5.98 o
  14   2   4        238.44        221.18         5.98 o
  15   2   4        180.39        183.32         4.98 o
  16   2   4        260.70        274.98         5.98 o
 -15   3   4          0.14          0.00        39.85 o
 -14   3   4         19.98          0.00        38.86 o
 -13   3   4          9.10          0.00        36.86 o
 -12   3   4          0.02          0.00        42.84 o
 -11   3   4        147.49        136.49         4.98 o
 -10   3   4         24.84          0.00        33.87 o
  -9   3   4          0.15          0.00         2.99 o
  -8   3   4         45.82         44.83         3.99 o
  -7   3   4        306.03        293.91         6.97 o
  -6   3   4        268.07        264.02         5.98 o
  -5   3   4        139.75        145.46         4.98 o
  -4   3   4         19.79          0.00        30.89 o
  -3   3   4         35.14          0.00        33.87 o
  -2   3   4          4.67          4.98         1.00 o
  -1   3   4         71.00         69.74         3.99 o
   0   3   4        435.16        474.24        12.95 o
   1   3   4         13.06          0.00        28.89 o
   2   3   4         61.45         59.78         2.99 o
   3   3   4         18.82         14.94         2.99 o
   4   3   4          6.02          7.97         1.99 o
   5   3   4         14.30          0.00        28.89 o
   6   3   4         28.07          0.00        32.88 o
   7   3   4         56.95         58.78         3.99 o
   8   3   4         35.37         36.86         2.99 o
   9   3   4        101.46         93.65         3.99 o
  10   3   4         18.81         16.94         2.99 o
  11   3   4          3.48          0.00        28.89 o
  12   3   4          0.00          0.00        38.86 o
  13   3   4          0.27          0.00        35.87 o
  14   3   4          1.60          0.00        39.85 o
  15   3   4          0.53          0.00        30.89 o
 -14   4   4         61.19          0.00        55.79 o
 -13   4   4         89.81         83.69         4.98 o
 -12   4   4        133.85        135.50         6.97 o
 -11   4   4        159.81        165.39         5.98 o
 -10   4   4        233.06        234.13         5.98 o
  -9   4   4        355.02        340.74         8.97 o
  -8   4   4        126.47        129.52         6.97 o
  -7   4   4        332.16        330.77         8.97 o
  -6   4   4        578.80        588.82        14.94 o
  -5   4   4        216.45        223.17         5.98 o
  -4   4   4        603.65        610.74        15.94 o
  -3   4   4        576.39        569.89        13.95 o
  -2   4   4        931.32        978.37        23.91 o
  -1   4   4       1126.00       1201.55        33.87 o
   0   4   4       1480.86       1796.34        52.80 o
   1   4   4       2737.37       3179.22        66.75 o
   2   4   4        701.28        703.39        18.93 o
   3   4   4        663.90        635.64        14.94 o
   4   4   4        170.85        149.45         6.97 o
   5   4   4         75.85         76.72         3.99 o
   6   4   4        516.74        517.08        12.95 o
   7   4   4        202.32        193.28         4.98 o
   8   4   4        626.93        627.67        13.95 o
   9   4   4        537.11        531.03        11.96 o
  10   4   4        421.05        417.45         8.97 o
  11   4   4        283.68        297.90         5.98 o
  12   4   4         99.16          0.00        15.94 o
  13   4   4        207.16        218.19         5.98 o
  14   4   4         46.31          0.00        31.88 o
 -13   5   4          6.50          9.96         1.99 o
 -12   5   4        124.40        119.56         4.98 o
 -11   5   4          0.38          0.00        52.80 o
 -10   5   4          1.44          0.00        32.88 o
  -9   5   4          0.08          0.00        31.88 o
  -8   5   4         29.95         22.92         4.98 o
  -7   5   4        193.82        191.29         5.98 o
  -6   5   4         15.15          0.00        42.84 o
  -5   5   4          1.07          0.00        43.84 o
  -4   5   4         79.90         79.70         3.99 o
  -3   5   4         64.27         74.72         3.99 o
  -2   5   4        284.92        309.85         6.97 o
  -1   5   4        122.73        132.51         3.99 o
   0   5   4          4.75          0.00        28.89 o
   1   5   4        157.56        141.48         3.99 o
   2   5   4          6.59          8.97         1.99 o
   3   5   4        210.44        220.18         4.98 o
   4   5   4        183.55        183.32         4.98 o
   5   5   4        123.17        121.55         3.99 o
   6   5   4         38.42         41.84         2.99 o
   7   5   4        219.70        206.24         4.98 o
   8   5   4          1.30          0.00        25.90 o
   9   5   4         29.14         24.91         2.99 o
  10   5   4         28.38         30.89         2.99 o
  11   5   4         97.49         96.64         3.99 o
  12   5   4          0.11          0.00        26.90 o
 -11   6   4        115.80        133.51         4.98 o
 -10   6   4        173.98        171.37         4.98 o
  -9   6   4         60.08         55.79         3.99 o
  -8   6   4         29.54         30.89         2.99 o
  -7   6   4         83.59         89.67         3.99 o
  -6   6   4        207.47        213.21         5.98 o
  -5   6   4        833.91        872.77        17.93 o
  -4   6   4        430.78        448.34         9.96 o
  -3   6   4        481.87        515.09        11.96 o
  -2   6   4        238.27        246.09         5.98 o
  -1   6   4          1.95          0.00        24.91 o
   0   6   4        361.24        362.66         8.97 o
   1   6   4        692.93        707.38        15.94 o
   2   6   4        563.70        555.94        10.96 o
   3   6   4        448.82        440.37         9.96 o
   4   6   4        215.36        217.20         4.98 o
   5   6   4        139.28        138.49         3.99 o
   6   6   4        289.17        286.94         5.98 o
   7   6   4        177.28        183.32         4.98 o
   8   6   4         98.68         93.65         3.99 o
   9   6   4        473.36        450.33         8.97 o
  10   6   4        114.53        109.59         3.99 o
  -7   7   4         16.25          0.00        40.85 o
  -6   7   4          1.65          0.00        26.90 o
  -5   7   4          0.19          0.00        30.89 o
  -4   7   4         15.59         11.96         1.99 o
  -3   7   4         18.99          0.00        44.83 o
  -2   7   4         29.55         28.89         2.99 o
  -1   7   4         21.61         21.92         2.99 o
   0   7   4          0.59          0.00        22.92 o
   1   7   4          2.05          0.00        29.89 o
   2   7   4         15.67         16.94         2.99 o
   3   7   4         40.16         37.86         2.99 o
   4   7   4          6.67          0.00        27.90 o
   5   7   4          3.17          0.00        24.91 o
   6   7   4         19.99          0.00        24.91 o
   7   7   4          0.66          0.00        29.89 o
 -15   1   5        149.37        150.44         5.98 o
 -14   1   5        394.89        399.52         8.97 o
 -13   1   5        692.50        654.57        12.95 o
 -12   1   5        298.71        287.93         6.97 o
 -11   1   5        496.09        483.21        10.96 o
 -10   1   5          3.88          0.00        44.83 o
  -9   1   5         62.74         54.80         3.99 o
  -8   1   5        907.89        907.64        22.92 o
  -7   1   5        363.37        362.66        11.96 o
  -6   1   5        629.41        639.63        14.94 o
  -5   1   5       1352.21       1380.88        36.86 o
  -4   1   5         77.11         68.75         3.99 o
  -3   1   5        608.66        586.83        16.94 o
  -2   1   5        118.07        110.59         3.99 o
  -1   1   5          4.57          0.00        27.90 o
   0   1   5       1185.41       1139.78        28.89 o
   1   1   5       1476.28       1485.50        37.86 o
   2   1   5        805.71        850.85        24.91 o
   3   1   5        604.93        602.77        16.94 o
   4   1   5        686.87        641.62        17.93 o
   5   1   5        721.45        685.46        16.94 o
   6   1   5       1746.10       1706.68        49.82 o
   7   1   5       1610.01       1640.92        47.82 o
   8   1   5        922.74        894.68        20.92 o
   9   1   5        382.72        389.56         8.97 o
  10   1   5         61.75         66.75         3.99 o
  11   1   5        406.40        429.41         8.97 o
  12   1   5        255.67        242.10         5.98 o
  13   1   5        193.47        205.24         5.98 o
  14   1   5        398.59        397.53         9.96 o
  15   1   5        133.64        141.48         4.98 o
 -15   2   5          0.79          0.00        39.85 o
 -14   2   5         38.05          0.00        39.85 o
 -13   2   5         11.21         15.94         3.99 o
 -12   2   5          0.91          0.00        36.86 o
 -11   2   5         11.74          0.00        30.89 o
 -10   2   5          2.46          0.00        39.85 o
  -9   2   5         67.67         62.77         3.99 o
  -8   2   5          0.63          0.00        32.88 o
  -7   2   5         49.16         47.82         3.99 o
  -6   2   5         27.03          0.00        31.88 o
  -5   2   5         18.37         23.91         4.98 o
  -4   2   5        106.00        108.60         3.99 o
  -3   2   5         67.60         60.77         3.99 o
  -2   2   5        129.19        131.51         4.98 o
  -1   2   5         50.92         55.79         2.99 o
   0   2   5          4.86          0.00        26.90 o
   1   2   5        244.14        238.12         5.98 o
   2   2   5        358.94        365.65         9.96 o
   3   2   5        161.83        159.41         4.98 o
   4   2   5         44.39         45.83         2.99 o
   5   2   5          4.23          0.00        27.90 o
   6   2   5        123.27        114.58         3.99 o
   7   2   5        352.41        368.63         9.96 o
   8   2   5         45.84         43.84         2.99 o
   9   2   5          3.05          0.00        41.84 o
  10   2   5         70.20         77.71         3.99 o
  11   2   5        191.22        161.40         4.98 o
  12   2   5          3.58          0.00        30.89 o
  13   2   5          0.51          0.00        31.88 o
  14   2   5          1.28          0.00        30.89 o
 -14   3   5         89.30         81.70         4.98 o
 -13   3   5        310.30        306.86         6.97 o
 -12   3   5        119.22        113.58         4.98 o
 -11   3   5        378.46        365.65         7.97 o
 -10   3   5        597.89        542.99        12.95 o
  -9   3   5        335.22        319.82         7.97 o
  -8   3   5        552.44        528.04        10.96 o
  -7   3   5        316.54        305.87         6.97 o
  -6   3   5         63.25         59.78         3.99 o
  -5   3   5         47.58         44.83         3.99 o
  -4   3   5          3.16          0.00        37.86 o
  -3   3   5         75.89         70.74         3.99 o
  -2   3   5        689.94        737.27        18.93 o
  -1   3   5        581.66        596.79        15.94 o
   0   3   5        877.30        890.70        24.91 o
   1   3   5       1557.87       1574.17        36.86 o
   2   3   5        611.65        586.83        13.95 o
   3   3   5        272.87        264.02         6.97 o
   4   3   5        893.59        853.84        21.92 o
   5   3   5        605.64        579.85        13.95 o
   6   3   5        477.12        455.31        11.96 o
   7   3   5        857.92        871.77        19.93 o
   8   3   5        374.73        362.66         8.97 o
   9   3   5        168.96        166.38         4.98 o
  10   3   5        337.37        328.78         6.97 o
  11   3   5        289.91        283.95         6.97 o
  12   3   5        268.23        243.10         5.98 o
  13   3   5        244.01        239.11         5.98 o
 -13   4   5          3.18          0.00        35.87 o
 -12   4   5         83.08         83.69         4.98 o
 -11   4   5         74.90         76.72         4.98 o
 -10   4   5         47.04         44.83         3.99 o
  -9   4   5         31.48          0.00        36.86 o
  -8   4   5         29.19          0.00        34.87 o
  -7   4   5         81.24         76.72         3.99 o
  -6   4   5         56.25         50.81         3.99 o
  -5   4   5          7.30          0.00        30.89 o
  -4   4   5        156.21        155.42         4.98 o
  -3   4   5         43.25         41.84         2.99 o
  -2   4   5          0.40          0.00        28.89 o
  -1   4   5         31.13          0.00        29.89 o
   0   4   5         33.04          0.00        36.86 o
   1   4   5         29.28          0.00        27.90 o
   2   4   5        193.59        174.35         4.98 o
   3   4   5          0.35          0.00        23.91 o
   4   4   5         85.69         86.68         3.99 o
   5   4   5          6.21          0.00        30.89 o
   6   4   5        311.22        308.86         6.97 o
   7   4   5        100.25         95.65         3.99 o
   8   4   5         15.78          0.00        29.89 o
   9   4   5         12.91         13.95         2.99 o
  10   4   5         13.70          0.00        40.85 o
  11   4   5          2.90          0.00        28.89 o
  12   4   5         54.87          0.00        32.88 o
 -11   5   5        139.61        130.52         4.98 o
 -10   5   5         39.65          0.00        38.86 o
  -9   5   5         39.48         40.85         3.99 o
  -8   5   5        141.44        136.49         4.98 o
  -7   5   5         40.51         38.86         3.99 o
  -6   5   5        234.28        250.07         5.98 o
  -5   5   5        765.65        744.24        16.94 o
  -4   5   5        143.42        144.46         4.98 o
  -3   5   5         34.24          0.00        31.88 o
  -2   5   5        384.36        415.46         7.97 o
  -1   5   5        753.30        788.08        17.93 o
   0   5   5        417.89        469.26         8.97 o
   1   5   5        322.24        358.67         7.97 o
   2   5   5        344.41        368.63         7.97 o
   3   5   5        111.27        111.59         3.99 o
   4   5   5         31.16          0.00        32.88 o
   5   5   5        109.40        112.58         4.98 o
   6   5   5        473.87        474.24         9.96 o
   7   5   5        528.46        541.99        11.96 o
   8   5   5        338.80        350.70         6.97 o
   9   5   5        545.75        522.07        10.96 o
  10   5   5        367.02        373.62         6.97 o
  11   5   5         34.90          0.00        31.88 o
  -9   6   5         12.71          0.00        33.87 o
  -8   6   5         61.82         54.80         3.99 o
  -7   6   5         51.22         50.81         3.99 o
  -6   6   5         50.97         48.82         3.99 o
  -5   6   5         19.53          0.00        34.87 o
  -4   6   5          2.61          0.00        33.87 o
  -3   6   5          2.89          0.00        46.83 o
  -2   6   5        312.56        345.72         7.97 o
  -1   6   5        114.45        130.52         3.99 o
   0   6   5          0.08          0.00        24.91 o
   1   6   5        205.13        187.31         4.98 o
   2   6   5          4.62          4.98         1.99 o
   3   6   5         49.48         50.81         2.99 o
   4   6   5          2.08          0.00        25.90 o
   5   6   5          3.03          1.99         1.99 o
   6   6   5         36.29         33.87         2.99 o
   7   6   5         27.98          0.00        27.90 o
   8   6   5          0.14          0.00        41.84 o
  -5   7   5        231.98        255.05         5.98 o
  -4   7   5         53.25         60.77         3.99 o
  -3   7   5          8.85          0.00        28.89 o
  -2   7   5         26.69         26.90         2.99 o
  -1   7   5         19.99          0.00        27.90 o
   0   7   5        240.96        237.12         4.98 o
   1   7   5        298.89        287.93         5.98 o
   2   7   5        123.67        132.51         3.99 o
   3   7   5        293.10        298.89         5.98 o
   4   7   5        253.40        258.04         5.98 o
 -14   0   6        894.96        908.63        16.94 o
 -13   0   6        415.82        388.56         8.97 o
 -12   0   6         89.68         91.66         4.98 o
 -11   0   6          1.97          0.00        40.85 o
 -10   0   6         58.95         57.79         3.99 o
  -9   0   6        657.39        646.60        12.95 o
  -8   0   6        401.71        424.43         9.96 o
  -7   0   6       1117.66       1143.76        26.90 o
  -6   0   6       1852.76       1872.06        48.82 o
  -5   0   6       1041.00       1085.98        25.90 o
  -4   0   6        185.83        180.33         5.98 o
  -3   0   6        273.01        294.91         8.97 o
  -2   0   6        311.42        348.71         7.97 o
  -1   0   6        129.44        124.54         4.98 o
   0   0   6        797.54        842.88        19.93 o
   1   0   6         64.20         73.73         3.99 o
   2   0   6        197.93        186.31         5.98 o
   3   0   6          9.05          0.00        32.88 o
   4   0   6          9.86          0.00        30.89 o
   5   0   6       3389.89       3354.57        70.74 o
   6   0   6        284.94        293.91         7.97 o
   7   0   6        111.49        109.59         4.98 o
   8   0   6        919.41        963.43        19.93 o
   9   0   6        128.01        145.46         6.97 o
  10   0   6        189.66        192.29         5.98 o
  11   0   6        127.91        131.51         4.98 o
  12   0   6        423.76        477.23        10.96 o
  13   0   6        458.04        514.10         8.97 o
 -14   1   6          0.27          0.00        44.83 o
 -13   1   6          0.13          0.00        40.85 o
 -12   1   6         17.15          0.00        60.77 o
 -11   1   6          4.45          6.97         1.99 o
 -10   1   6        136.72        127.53         4.98 o
  -9   1   6         60.80         60.77         3.99 o
  -8   1   6        122.80        111.59         4.98 o
  -7   1   6          6.38          0.00        30.89 o
  -6   1   6         43.91         41.84         3.99 o
  -5   1   6         37.04         36.86         3.99 o
  -4   1   6         43.62          0.00        33.87 o
  -3   1   6          1.86          0.00        49.82 o
  -2   1   6         37.07         35.87         2.99 o
  -1   1   6          0.00          0.00        29.89 o
   0   1   6        313.00        311.84         8.97 o
   1   1   6        128.66        126.53         4.98 o
   2   1   6         83.84         84.69         3.99 o
   3   1   6         26.86         27.90         2.99 o
   4   1   6         16.60          0.00        30.89 o
   5   1   6        156.53        170.37         4.98 o
   6   1   6        743.68        717.34        16.94 o
   7   1   6          3.35          0.00        43.84 o
   8   1   6         30.22          0.00        32.88 o
   9   1   6         51.42          0.00        32.88 o
  10   1   6         18.99          0.00        32.88 o
  11   1   6         62.23         58.78         3.99 o
  12   1   6         47.81         40.85         3.99 o
  13   1   6         12.89          0.00        34.87 o
 -13   2   6        288.18        257.05         6.97 o
 -12   2   6        151.15        144.46         5.98 o
 -11   2   6        400.32        375.61         8.97 o
 -10   2   6        696.70        657.56        15.94 o
  -9   2   6        390.97        386.57         7.97 o
  -8   2   6       1066.15       1103.91        25.90 o
  -7   2   6        453.13        450.33         9.96 o
  -6   2   6        186.34        170.37         4.98 o
  -5   2   6        230.22        226.16         5.98 o
  -4   2   6        126.74        136.49         4.98 o
  -3   2   6        276.23        271.00         6.97 o
  -2   2   6         67.82         66.75         3.99 o
  -1   2   6        608.24        604.76        14.94 o
   0   2   6        844.99        828.93        21.92 o
   1   2   6        121.89        124.54         4.98 o
   2   2   6        290.37        285.94         5.98 o
   3   2   6        240.56        249.08         5.98 o
   4   2   6        413.48        391.55         6.97 o
   5   2   6        639.14        604.76        14.94 o
   6   2   6        282.15        270.00         5.98 o
   7   2   6        141.64        136.49         4.98 o
   8   2   6        121.72        116.57         4.98 o
   9   2   6         56.33         55.79         3.99 o
  10   2   6        262.30        254.06         5.98 o
  11   2   6        421.92        420.44         7.97 o
  12   2   6        160.08        167.38         4.98 o
  13   2   6        292.27        301.88         6.97 o
 -12   3   6         34.25          0.00        37.86 o
 -11   3   6          6.54          0.00        38.86 o
 -10   3   6          7.98          0.00        35.87 o
  -9   3   6          2.13          0.00        33.87 o
  -8   3   6         13.64          0.00        48.82 o
  -7   3   6          0.58          0.00         1.00 o
  -6   3   6          0.83          0.00        30.89 o
  -5   3   6          4.98          0.00        30.89 o
  -4   3   6         37.88         34.87         2.99 o
  -3   3   6        131.89        130.52         5.98 o
  -2   3   6        101.79         99.63         3.99 o
  -1   3   6          0.00          0.00        26.90 o
   0   3   6          2.49          0.00        41.84 o
   1   3   6         13.11          0.00        26.90 o
   2   3   6          4.29          0.00        26.90 o
   3   3   6        114.61        103.62         4.98 o
   4   3   6         90.19         89.67         3.99 o
   5   3   6          1.82          0.00        42.84 o
   6   3   6          0.17          0.00        30.89 o
   7   3   6          0.71          0.00        29.89 o
   8   3   6         29.40         28.89         2.99 o
   9   3   6         15.68         18.93         3.99 o
  10   3   6          0.29          0.00        30.89 o
  11   3   6          4.57          0.00        30.89 o
  12   3   6          1.26          0.00        40.85 o
 -11   4   6        204.55        191.29         5.98 o
 -10   4   6        215.84        200.26         5.98 o
  -9   4   6        217.32        221.18         5.98 o
  -8   4   6        293.93        296.90         6.97 o
  -7   4   6        269.21        264.02         5.98 o
  -6   4   6         72.67         66.75         3.99 o
  -5   4   6        269.58        272.99         5.98 o
  -4   4   6        262.95        273.98         5.98 o
  -3   4   6        248.02        251.07         5.98 o
  -2   4   6        796.17        850.85        18.93 o
  -1   4   6        490.18        484.21        11.96 o
   0   4   6        272.50        271.99         5.98 o
   1   4   6         37.41         40.85         2.99 o
   2   4   6         35.41         33.87         2.99 o
   3   4   6         66.68         67.75         2.99 o
   4   4   6         29.29         29.89         2.99 o
   5   4   6        304.30        291.92         6.97 o
   6   4   6        247.67        251.07         5.98 o
   7   4   6        432.66        443.36         9.96 o
   8   4   6        340.67        333.76         6.97 o
   9   4   6        171.92        168.38         4.98 o
  10   4   6        296.85        271.00         5.98 o
  -9   5   6         36.49          0.00        40.85 o
  -8   5   6          3.84          0.00        33.87 o
  -7   5   6         58.11         53.80         3.99 o
  -6   5   6         51.62          0.00        37.86 o
  -5   5   6          0.43          0.00        28.89 o
  -4   5   6         98.33         94.65         3.99 o
  -3   5   6         40.26          0.00        30.89 o
  -2   5   6         25.82         30.89         2.99 o
  -1   5   6          4.84          0.00        26.90 o
   0   5   6         11.03          0.00        26.90 o
   1   5   6        169.74        155.42         4.98 o
   2   5   6         66.50         61.77         2.99 o
   3   5   6          7.60          0.00        25.90 o
   4   5   6         30.08         25.90         2.99 o
   5   5   6         52.05         51.81         3.99 o
   6   5   6         51.15         57.79         3.99 o
   7   5   6          3.32          0.00        28.89 o
   8   5   6          0.02          0.00        29.89 o
  -6   6   6        272.94        266.01         6.97 o
  -5   6   6         70.99         73.73         3.99 o
  -4   6   6         33.65          0.00        32.88 o
  -3   6   6         76.38         88.67         3.99 o
  -2   6   6         53.47         59.78         3.99 o
  -1   6   6        368.90        369.63         6.97 o
   0   6   6        183.78        183.32         5.98 o
   1   6   6         68.48         81.70         3.99 o
   2   6   6        201.30        200.26         4.98 o
   3   6   6         76.89         77.71         3.99 o
   4   6   6         69.43         75.72         3.99 o
   5   6   6        129.33        139.48         4.98 o
 -12   1   7         25.07          0.00        37.86 o
 -11   1   7         40.38          0.00        39.85 o
 -10   1   7        150.01        146.46         5.98 o
  -9   1   7        681.76        653.58        13.95 o
  -8   1   7        278.77        271.00         6.97 o
  -7   1   7        590.76        554.94        11.96 o
  -6   1   7        993.24        999.30        22.92 o
  -5   1   7        117.17        117.56         4.98 o
  -4   1   7        382.41        398.52         9.96 o
  -3   1   7        530.50        531.03        10.96 o
  -2   1   7        629.78        640.63        16.94 o
  -1   1   7       1145.14       1160.70        25.90 o
   0   1   7        210.66        226.16         5.98 o
   1   1   7         99.60         93.65         3.99 o
   2   1   7        310.18        309.85         6.97 o
   3   1   7        405.54        416.46         9.96 o
   4   1   7        364.64        369.63         7.97 o
   5   1   7        354.54        353.69         6.97 o
   6   1   7        171.75        171.37         4.98 o
   7   1   7         27.67         34.87         3.99 o
   8   1   7         83.64         89.67         4.98 o
   9   1   7         57.52         53.80         3.99 o
  10   1   7        117.25        116.57         4.98 o
  11   1   7        183.77        187.31         5.98 o
 -11   2   7         27.20          0.00        38.86 o
 -10   2   7          7.23          0.00        34.87 o
  -9   2   7          9.37          0.00        34.87 o
  -8   2   7          0.12          0.00        32.88 o
  -7   2   7         46.49         48.82         3.99 o
  -6   2   7         10.50          0.00        34.87 o
  -5   2   7         36.15         36.86         2.99 o
  -4   2   7         36.03          0.00        32.88 o
  -3   2   7          7.56          0.00        31.88 o
  -2   2   7         34.76         32.88         2.99 o
  -1   2   7          6.32          0.00        30.89 o
   0   2   7         38.23         36.86         3.99 o
   1   2   7        124.96        127.53         4.98 o
   2   2   7          0.30          0.00        30.89 o
   3   2   7         23.56          0.00        55.79 o
   4   2   7        143.44        147.45         4.98 o
   5   2   7        175.12        171.37         4.98 o
   6   2   7         29.13          0.00        30.89 o
   7   2   7         20.62          0.00        30.89 o
   8   2   7         19.88         15.94         2.99 o
   9   2   7         16.86          0.00        32.88 o
  10   2   7         33.20         23.91         4.98 o
 -10   3   7        166.39        162.40         5.98 o
  -9   3   7        318.86        310.85         6.97 o
  -8   3   7        196.28        193.28         5.98 o
  -7   3   7         78.67         67.75         3.99 o
  -6   3   7        156.48        159.41         4.98 o
  -5   3   7        254.97        251.07         5.98 o
  -4   3   7        425.36        422.43         7.97 o
  -3   3   7        636.89        668.52        13.95 o
  -2   3   7        524.60        516.09        12.95 o
  -1   3   7        443.93        453.32         8.97 o
   0   3   7        339.93        343.73         6.97 o
   1   3   7         96.01         97.64         3.99 o
   2   3   7        215.46        226.16         5.98 o
   3   3   7        497.35        485.20        10.96 o
   4   3   7        148.08        146.46         4.98 o
   5   3   7        119.89        130.52         4.98 o
   6   3   7        205.51        200.26         4.98 o
   7   3   7         19.90         22.92         4.98 o
   8   3   7         62.52         66.75         3.99 o
   9   3   7        222.54        205.24         5.98 o
  -9   4   7         36.94         33.87         3.99 o
  -8   4   7         12.50          0.00        52.80 o
  -7   4   7          2.21          0.00         2.99 o
  -6   4   7         24.09          0.00        40.85 o
  -5   4   7          0.14          0.00        39.85 o
  -4   4   7         34.92         37.86         2.99 o
  -3   4   7         35.79          0.00        39.85 o
  -2   4   7          2.91          0.00        29.89 o
  -1   4   7        202.47        210.22         5.98 o
   0   4   7        127.52        129.52         4.98 o
   1   4   7         42.72         46.83         3.99 o
   2   4   7          3.26          0.00        28.89 o
   3   4   7          6.80          0.00        28.89 o
   4   4   7          0.48          0.00        26.90 o
   5   4   7         65.25         58.78         2.99 o
   6   4   7          2.52          0.00        27.90 o
   7   4   7         15.86          0.00        30.89 o
   8   4   7          2.05          0.00        28.89 o
  -6   5   7        152.13        142.47         4.98 o
  -5   5   7         52.88         49.82         3.99 o
  -4   5   7        367.37        378.60         7.97 o
  -3   5   7        614.63        638.63        12.95 o
  -2   5   7        231.10        220.18         5.98 o
  -1   5   7        165.49        172.36         4.98 o
   0   5   7        228.73        238.12         5.98 o
   1   5   7         74.26         75.72         3.99 o
   2   5   7          1.46          0.00        27.90 o
   3   5   7         32.17         36.86         2.99 o
   4   5   7        187.22        176.35         4.98 o
   5   5   7        200.40        189.30         4.98 o
  -9   0   8        116.68        112.58         5.98 o
  -8   0   8        383.22        353.69         8.97 o
  -7   0   8        188.13        184.32         5.98 o
  -6   0   8          2.65          0.00        37.86 o
  -5   0   8        142.29        136.49         4.98 o
  -4   0   8        408.39        409.48         8.97 o
  -3   0   8        480.51        480.22         8.97 o
  -2   0   8        263.50        271.00         6.97 o
  -1   0   8        332.53        341.73         6.97 o
   0   0   8        117.22        126.53         5.98 o
   1   0   8        114.19        120.55         4.98 o
   2   0   8        517.86        565.90        11.96 o
   3   0   8        461.11        462.29         8.97 o
   4   0   8        694.07        688.45        12.95 o
   5   0   8         40.76         53.80         3.99 o
   6   0   8        202.86        212.21         6.97 o
   7   0   8        558.10        558.93        11.96 o
   8   0   8         14.81          0.00        46.83 o
  -9   1   8          0.62          0.00        56.79 o
  -8   1   8         17.14          0.00        39.85 o
  -7   1   8         80.63          0.00        39.85 o
  -6   1   8          4.70          0.00        34.87 o
  -5   1   8          6.56          0.00        34.87 o
  -4   1   8          5.37          0.00        33.87 o
  -3   1   8          1.50          0.00        33.87 o
  -2   1   8         56.18         57.79         3.99 o
  -1   1   8        162.44        161.40         5.98 o
   0   1   8         11.15         11.96         2.99 o
   1   1   8         12.68          0.00        34.87 o
   2   1   8          5.68          0.00        33.87 o
   3   1   8        110.92        116.57         4.98 o
   4   1   8        133.40        126.53         4.98 o
   5   1   8         49.54         45.83         3.99 o
   6   1   8         81.51         78.71         3.99 o
   7   1   8          3.33          0.00        34.87 o
   8   1   8          0.85          0.00        33.87 o
  -8   2   8         49.89         49.82         3.99 o
  -7   2   8          5.78          0.00        51.81 o
  -6   2   8        125.09        122.55         4.98 o
  -5   2   8         54.43          0.00        36.86 o
  -4   2   8        190.98        187.31         5.98 o
  -3   2   8        360.85        379.59         7.97 o
  -2   2   8        335.67        340.74         7.97 o
  -1   2   8        214.04        213.21         5.98 o
   0   2   8        142.25        139.48         4.98 o
   1   2   8        614.01        599.78        10.96 o
   2   2   8        560.75        562.91        10.96 o
   3   2   8        366.84        349.70         6.97 o
   4   2   8        276.48        280.96         6.97 o
   5   2   8        116.11        121.55         4.98 o
   6   2   8         93.78         92.66         3.99 o
   7   2   8         53.67         55.79         3.99 o
  -7   3   8          0.16          0.00        43.84 o
  -6   3   8          2.04          0.00        46.83 o
  -5   3   8          0.68          0.00        45.83 o
  -4   3   8          3.76          0.00        32.88 o
  -3   3   8          0.00          0.00        39.85 o
  -2   3   8          0.13          0.00        31.88 o
  -1   3   8          7.03          0.00        51.81 o
   0   3   8         10.41          0.00        49.82 o
   1   3   8         45.16          0.00        35.87 o
   2   3   8          0.11          0.00        32.88 o
   3   3   8         10.43          0.00        31.88 o
   4   3   8          3.46          0.00        31.88 o
   5   3   8         10.09          0.00        31.88 o
   6   3   8          0.11          0.00        29.89 o
  -3   4   8        442.67        445.35         9.96 o
  -2   4   8        138.07        152.44         4.98 o
  -1   4   8         75.04         76.72         3.99 o
   0   4   8        136.99        143.47         4.98 o
   1   4   8         55.06         50.81         3.99 o
   2   4   8        116.81        116.57         4.98 o
  -3   1   9         19.26          0.00        42.84 o
  -2   1   9         48.10         47.82         3.99 o
  -1   1   9         19.97          0.00        36.86 o
   0   1   9        137.12        133.51         5.98 o
   1   1   9        237.71        230.15         6.97 o
   2   1   9        122.44        131.51         4.98 o
                                                
